# Supplementary material for: Fibrocyte enrichment and myofibroblastic adaptation causes nucleus pulposus fibrosis and associates with disc degeneration severity
Source: Bone Res. 2025 Jan 20;13:10. doi: 10.1038/s41413-024-00372-2 (PMC11743603; doi:10.1038/s41413-024-00372-2)
Supplement: Supplementary file 1 — Supplementary Information 1-DEGs of 12 disc cells clusters [file 41413_2024_372_MOESM1_ESM.xlsx]

## Sheet: Table SI-Markers Clusters
gene	p_val	avg_log2FC	pct.1	pct.2	p_val_adj	cluster
A2M	0	0.285449	0.4	0.259	0	ChonNP
ABI3BP	0	0.666474	0.868	0.569	0	ChonNP
AC020916.1	0	0.262021	0.36	0.207	0	ChonNP
ACAN	0	0.944522	0.94	0.542	0	ChonNP
AGT	0	0.257763	0.301	0.111	0	ChonNP
AK1	0	0.345266	0.593	0.393	0	ChonNP
AL035258.1	0	0.282992	0.302	0.088	0	ChonNP
ANGPTL5	0	0.364573	0.478	0.245	0	ChonNP
APOD	0	0.582394	0.46	0.173	0	ChonNP
ATF3	0	0.42064	0.578	0.366	0	ChonNP
ATP5MC2	0	0.343243	0.723	0.518	0	ChonNP
ATRAID	0	0.364405	0.692	0.482	0	ChonNP
BAALC	0	0.260754	0.376	0.191	0	ChonNP
BAMBI	0	0.358634	0.506	0.283	0	ChonNP
BARX1	0	0.321784	0.408	0.182	0	ChonNP
BEX3	0	0.479218	0.744	0.468	0	ChonNP
BEX4	0	0.291717	0.475	0.259	0	ChonNP
BGN	0	0.513155	0.893	0.621	0	ChonNP
BHLHE41	0	0.399927	0.424	0.163	0	ChonNP
BNIP3	0	0.468931	0.667	0.395	0	ChonNP
C12orf57	0	0.289932	0.725	0.545	0	ChonNP
CAPS	0	0.740849	0.725	0.346	0	ChonNP
CCDC80	0	0.262967	0.711	0.538	0	ChonNP
CCN1	0	0.492902	0.599	0.347	0	ChonNP
CCN2	0	0.358805	0.622	0.41	0	ChonNP
CCN6	0	0.287864	0.347	0.153	0	ChonNP
CD81	0	0.309459	0.777	0.62	0	ChonNP
CD99	0	0.270757	0.827	0.645	0	ChonNP
CDH19	0	0.343048	0.41	0.18	0	ChonNP
CDK2AP1	0	0.354625	0.612	0.413	0	ChonNP
CHAD	0	0.667792	0.612	0.227	0	ChonNP
CHADL	0	0.355226	0.34	0.086	0	ChonNP
CHID1	0	0.323842	0.504	0.29	0	ChonNP
CHPF	0	0.307194	0.417	0.206	0	ChonNP
CHRDL2	0	0.703894	0.333	0.061	0	ChonNP
CHST3	0	0.341232	0.459	0.226	0	ChonNP
CILP	0	0.516994	0.44	0.24	0	ChonNP
CILP2	0	0.444285	0.421	0.178	0	ChonNP
CIRBP	0	0.337469	0.788	0.617	0	ChonNP
CKB	0	0.338046	0.381	0.171	0	ChonNP
CLEC11A	0	0.273202	0.512	0.35	0	ChonNP
CLEC3A	0	0.977434	0.677	0.168	0	ChonNP
CLU	0	0.326563	0.989	0.785	0	ChonNP
CNMD	0	1.02856	0.837	0.325	0	ChonNP
CNPY2	0	0.353229	0.554	0.345	0	ChonNP
COL11A1	0	0.753005	0.835	0.431	0	ChonNP
COL11A2	0	0.812314	0.693	0.2	0	ChonNP
COL2A1	0	1.12338	0.919	0.461	0	ChonNP
COL9A2	0	0.798409	0.663	0.205	0	ChonNP
COL9A3	0	0.895034	0.73	0.278	0	ChonNP
COMMD6	0	0.29716	0.814	0.652	0	ChonNP
COMP	0	0.56229	0.9	0.643	0	ChonNP
COPZ2	0	0.262252	0.548	0.36	0	ChonNP
CP	0	0.49835	0.605	0.327	0	ChonNP
CPE	0	0.436386	0.709	0.437	0	ChonNP
CPQ	0	0.255695	0.508	0.322	0	ChonNP
CRLF1	0	0.289072	0.39	0.235	0	ChonNP
CRTAP	0	0.272126	0.666	0.48	0	ChonNP
CRYAB	0	0.29232	0.843	0.626	0	ChonNP
CUTA	0	0.286618	0.611	0.432	0	ChonNP
DCN	0	0.441251	0.987	0.766	0	ChonNP
DDIT3	0	0.363537	0.46	0.251	0	ChonNP
DDX3Y	0	0.252112	0.415	0.205	0	ChonNP
DPP7	0	0.258248	0.537	0.37	0	ChonNP
DSP	0	0.257209	0.362	0.182	0	ChonNP
DST	0	0.328872	0.77	0.56	0	ChonNP
DSTN	0	0.272685	0.895	0.71	0	ChonNP
ECRG4	0	0.67622	0.689	0.417	0	ChonNP
EEF1B2	0	0.299731	0.885	0.718	0	ChonNP
EEF1G	0	0.272844	0.642	0.473	0	ChonNP
EGR1	0	0.312951	0.786	0.606	0	ChonNP
EID1	0	0.321028	0.761	0.59	0	ChonNP
EIF3H	0	0.400687	0.839	0.649	0	ChonNP
ENPP1	0	0.341521	0.594	0.363	0	ChonNP
F13A1	0	0.451862	0.541	0.302	0	ChonNP
FAM162A	0	0.324656	0.586	0.38	0	ChonNP
FBXO2	0	0.623731	0.65	0.28	0	ChonNP
FGFBP2	0	0.809247	0.911	0.53	0	ChonNP
FGFRL1	0	0.292173	0.496	0.292	0	ChonNP
FHL1	0	0.316912	0.629	0.431	0	ChonNP
FMOD	0	0.714405	0.929	0.587	0	ChonNP
FOSB	0	0.293519	0.827	0.677	0	ChonNP
FOXC1	0	0.253549	0.605	0.422	0	ChonNP
FRZB	0	0.564476	0.368	0.117	0	ChonNP
FXYD1	0	0.27382	0.407	0.242	0	ChonNP
FXYD6	0	0.515714	0.7	0.398	0	ChonNP
GABARAP	0	0.3066	0.624	0.455	0	ChonNP
GADD45B	0	0.463342	0.822	0.59	0	ChonNP
GAS5	0	0.318651	0.703	0.509	0	ChonNP
GPC6	0	0.280617	0.429	0.234	0	ChonNP
GSTP1	0	0.269647	0.826	0.659	0	ChonNP
H19	0	0.319186	0.414	0.222	0	ChonNP
H1FX	0	0.313154	0.534	0.363	0	ChonNP
HAPLN1	0	0.555397	0.76	0.434	0	ChonNP
HES1	0	0.274715	0.369	0.191	0	ChonNP
HMGCS1	0	0.270084	0.424	0.288	0	ChonNP
ID1	0	0.356826	0.487	0.279	0	ChonNP
ID4	0	0.337263	0.529	0.314	0	ChonNP
IDI1	0	0.287821	0.583	0.424	0	ChonNP
IGFBP7	0	0.268349	0.727	0.572	0	ChonNP
ISLR	0	0.35045	0.698	0.43	0	ChonNP
ITGA10	0	0.254624	0.472	0.288	0	ChonNP
ITM2A	0	0.695372	0.728	0.326	0	ChonNP
ITM2C	0	0.51493	0.699	0.402	0	ChonNP
JUN	0	0.388786	0.72	0.525	0	ChonNP
KLF2	0	0.402517	0.653	0.449	0	ChonNP
KLF4	0	0.380973	0.798	0.555	0	ChonNP
KRT10	0	0.270558	0.724	0.555	0	ChonNP
LGALS3	0	0.250716	0.861	0.708	0	ChonNP
LINC00632	0	0.593986	0.625	0.328	0	ChonNP
LRPAP1	0	0.297805	0.6	0.424	0	ChonNP
LUM	0	0.37142	0.967	0.716	0	ChonNP
MAGED2	0	0.262611	0.628	0.451	0	ChonNP
MDFI	0	0.414149	0.454	0.172	0	ChonNP
MELTF	0	0.405918	0.522	0.254	0	ChonNP
METRN	0	0.292001	0.433	0.252	0	ChonNP
MGP	0	0.415689	0.961	0.74	0	ChonNP
MIA	0	0.755398	0.805	0.417	0	ChonNP
MIF	0	0.291566	0.663	0.481	0	ChonNP
MPP6	0	0.261124	0.444	0.254	0	ChonNP
MRC2	0	0.288634	0.485	0.283	0	ChonNP
MSMO1	0	0.334122	0.388	0.186	0	ChonNP
MT1E	0	0.425994	0.854	0.639	0	ChonNP
MT1G	0	0.348719	0.69	0.483	0	ChonNP
MT1X	0	0.456894	0.934	0.71	0	ChonNP
MYDGF	0	0.260965	0.657	0.486	0	ChonNP
MZT2B	0	0.270623	0.635	0.471	0	ChonNP
NDRG2	0	0.251041	0.35	0.156	0	ChonNP
NDUFA11	0	0.25669	0.65	0.487	0	ChonNP
NDUFA4L2	0	0.603578	0.871	0.55	0	ChonNP
NDUFC1	0	0.250809	0.62	0.453	0	ChonNP
NENF	0	0.284722	0.585	0.405	0	ChonNP
NGEF	0	0.301738	0.398	0.173	0	ChonNP
NME2	0	0.266345	0.643	0.471	0	ChonNP
NOVA1	0	0.423433	0.572	0.321	0	ChonNP
NPC2	0	0.251729	0.738	0.582	0	ChonNP
NRN1	0	0.393871	0.506	0.302	0	ChonNP
NUCB2	0	0.374525	0.745	0.527	0	ChonNP
NUPR1	0	0.282847	0.751	0.544	0	ChonNP
OGN	0	0.669399	0.899	0.59	0	ChonNP
OMD	0	0.361408	0.385	0.191	0	ChonNP
OTUD1	0	0.258276	0.308	0.158	0	ChonNP
P4HA1	0	0.423614	0.721	0.461	0	ChonNP
P4HA2	0	0.365546	0.534	0.293	0	ChonNP
P4HB	0	0.316516	0.695	0.512	0	ChonNP
PAPSS2	0	0.372927	0.669	0.431	0	ChonNP
PAX1	0	0.370285	0.5	0.248	0	ChonNP
PCOLCE2	0	0.515381	0.851	0.556	0	ChonNP
PDE4DIP	0	0.267336	0.542	0.36	0	ChonNP
PDIA3	0	0.255672	0.817	0.657	0	ChonNP
PDIA6	0	0.375199	0.709	0.494	0	ChonNP
PEBP1	0	0.293225	0.761	0.589	0	ChonNP
PLAC9	0	0.251177	0.69	0.524	0	ChonNP
PLD3	0	0.294007	0.569	0.368	0	ChonNP
PLOD2	0	0.384853	0.8	0.538	0	ChonNP
PLXDC2	0	0.486518	0.797	0.516	0	ChonNP
PPDPF	0	0.394055	0.77	0.552	0	ChonNP
PPIB	0	0.296871	0.647	0.483	0	ChonNP
PPIC	0	0.30042	0.548	0.361	0	ChonNP
PRDX2	0	0.270546	0.583	0.408	0	ChonNP
PRDX4	0	0.450406	0.775	0.526	0	ChonNP
PRELP	0	0.657879	0.954	0.671	0	ChonNP
PRG4	0	0.268693	0.437	0.369	0	ChonNP
RABAC1	0	0.342423	0.7	0.508	0	ChonNP
RBP4	0	0.535347	0.656	0.339	0	ChonNP
RCN2	0	0.348797	0.618	0.409	0	ChonNP
RGCC	0	0.423932	0.894	0.654	0	ChonNP
RHOB	0	0.436562	0.718	0.46	0	ChonNP
RHOBTB3	0	0.253952	0.517	0.342	0	ChonNP
RNASEK	0	0.250113	0.602	0.447	0	ChonNP
ROCR	0	0.340003	0.272	0.056	0	ChonNP
RPL10	0	0.287725	0.941	0.777	0	ChonNP
RPL12	0	0.260229	0.928	0.761	0	ChonNP
RPL13	0	0.291756	0.961	0.794	0	ChonNP
RPL13A	0	0.287938	0.924	0.765	0	ChonNP
RPL15	0	0.265372	0.959	0.817	0	ChonNP
RPL17	0	0.343639	0.714	0.524	0	ChonNP
RPL18	0	0.319148	0.901	0.713	0	ChonNP
RPL18A	0	0.280322	0.881	0.685	0	ChonNP
RPL19	0	0.27283	0.944	0.793	0	ChonNP
RPL21	0	0.336947	0.884	0.671	0	ChonNP
RPL22	0	0.278893	0.894	0.733	0	ChonNP
RPL23A	0	0.373495	0.905	0.705	0	ChonNP
RPL24	0	0.297503	0.936	0.77	0	ChonNP
RPL26	0	0.270565	0.916	0.765	0	ChonNP
RPL3	0	0.320375	0.897	0.707	0	ChonNP
RPL41	0	0.330525	0.91	0.711	0	ChonNP
RPL6	0	0.274117	0.929	0.764	0	ChonNP
RPL7	0	0.327902	0.866	0.659	0	ChonNP
RPL7A	0	0.269255	0.934	0.781	0	ChonNP
RPL8	0	0.285691	0.924	0.767	0	ChonNP
RPL9	0	0.334382	0.914	0.719	0	ChonNP
RPLP0	0	0.256921	0.921	0.753	0	ChonNP
RPLP1	0	0.253352	0.962	0.818	0	ChonNP
RPS10	0	0.285106	0.745	0.564	0	ChonNP
RPS14	0	0.251954	0.923	0.78	0	ChonNP
RPS18	0	0.26493	0.93	0.772	0	ChonNP
RPS23	0	0.290292	0.951	0.791	0	ChonNP
RPS25	0	0.31153	0.941	0.78	0	ChonNP
RPS26	0	0.325174	0.81	0.615	0	ChonNP
RPS27	0	0.296658	0.914	0.72	0	ChonNP
RPS28	0	0.282729	0.921	0.752	0	ChonNP
RPS3A	0	0.350093	0.924	0.733	0	ChonNP
RPS4Y1	0	0.509214	0.536	0.247	0	ChonNP
RPS9	0	0.250638	0.899	0.758	0	ChonNP
RRBP1	0	0.366259	0.723	0.501	0	ChonNP
S100A1	0	0.824622	0.815	0.375	0	ChonNP
S100A13	0	0.491456	0.82	0.56	0	ChonNP
S100B	0	0.830643	0.817	0.374	0	ChonNP
SCIN	0	0.340316	0.469	0.219	0	ChonNP
SCRG1	0	0.850596	0.953	0.6	0	ChonNP
SDC2	0	0.317156	0.675	0.443	0	ChonNP
SDF4	0	0.333966	0.595	0.392	0	ChonNP
SELENOM	0	0.376455	0.795	0.571	0	ChonNP
SERPINA1	0	0.393371	0.858	0.581	0	ChonNP
SERPINA3	0	0.560491	0.643	0.327	0	ChonNP
SERPINA5	0	0.807342	0.732	0.268	0	ChonNP
SERTAD4-AS1	0	0.282394	0.39	0.181	0	ChonNP
SLC14A1	0	0.471524	0.463	0.155	0	ChonNP
SLC26A2	0	0.347118	0.394	0.174	0	ChonNP
SLC29A1	0	0.295013	0.526	0.325	0	ChonNP
SLC30A1	0	0.304664	0.449	0.315	0	ChonNP
SLPI	0	0.301646	0.578	0.379	0	ChonNP
SNAI2	0	0.255494	0.453	0.28	0	ChonNP
SNHG29	0	0.309508	0.641	0.469	0	ChonNP
SNHG32	0	0.25863	0.444	0.273	0	ChonNP
SNHG6	0	0.274668	0.639	0.469	0	ChonNP
SNHG8	0	0.336506	0.704	0.502	0	ChonNP
SNORC	0	1.04922	0.801	0.335	0	ChonNP
SNRPN	0	0.292957	0.522	0.326	0	ChonNP
SOX9	0	0.352204	0.729	0.472	0	ChonNP
SOX9-AS1	0	0.252421	0.268	0.075	0	ChonNP
SPARC	0	0.488706	0.893	0.648	0	ChonNP
SPINT2	0	0.390514	0.48	0.226	0	ChonNP
SSR3	0	0.271941	0.737	0.567	0	ChonNP
SSR4	0	0.370093	0.783	0.594	0	ChonNP
TCEAL2	0	0.444726	0.56	0.247	0	ChonNP
TENT5A	0	0.263471	0.426	0.254	0	ChonNP
TIMP4	0	0.262006	0.419	0.246	0	ChonNP
TIPARP	0	0.322043	0.52	0.342	0	ChonNP
TMED10	0	0.350214	0.759	0.553	0	ChonNP
TMED4	0	0.300392	0.575	0.365	0	ChonNP
TMED9	0	0.282851	0.673	0.498	0	ChonNP
TMEM167A	0	0.256583	0.624	0.459	0	ChonNP
TMEM45A	0	0.275887	0.522	0.334	0	ChonNP
TMEM59	0	0.324518	0.832	0.669	0	ChonNP
TOMM20	0	0.263335	0.724	0.566	0	ChonNP
TOMM7	0	0.333361	0.873	0.718	0	ChonNP
TRPS1	0	0.289287	0.553	0.362	0	ChonNP
TSPAN6	0	0.316743	0.429	0.2	0	ChonNP
TTC3	0	0.361217	0.697	0.472	0	ChonNP
TUBB2B	0	0.294563	0.418	0.207	0	ChonNP
VCAN	0	0.635159	0.721	0.397	0	ChonNP
VKORC1	0	0.420263	0.748	0.513	0	ChonNP
WWP2	0	0.547282	0.609	0.242	0	ChonNP
XYLT1	0	0.320777	0.415	0.192	0	ChonNP
ZFAS1	0	0.312643	0.753	0.558	0	ChonNP
AAMDC	3.09721e-167	0.277436	0.451	0.195	1.05163e-162	CyclingNP
ACADVL	5.65693e-234	0.405216	0.671	0.338	1.92076e-229	CyclingNP
ACOT7	0	0.391916	0.51	0.127	0	CyclingNP
ACTB	0	0.303846	0.985	0.94	0	CyclingNP
ACTG1	4.38299e-258	0.298263	0.989	0.927	1.4882e-253	CyclingNP
ACTL6A	1.08119e-242	0.254422	0.457	0.158	3.67107e-238	CyclingNP
ACTN1	2.8768e-178	0.360056	0.726	0.408	9.76789e-174	CyclingNP
ACTN4	1.84926e-268	0.455644	0.685	0.333	6.27898e-264	CyclingNP
ACTR2	1.42014e-164	0.336065	0.765	0.439	4.82195e-160	CyclingNP
ACTR3	3.10644e-129	0.297126	0.755	0.473	1.05476e-124	CyclingNP
ADAM12	0	0.618523	0.565	0.083	0	CyclingNP
ADAMTS1	3.15982e-171	0.325013	0.419	0.163	1.07288e-166	CyclingNP
ADAMTS2	1.1929e-215	0.29814	0.414	0.147	4.05036e-211	CyclingNP
ADGRG2	0	0.331844	0.331	0.075	0	CyclingNP
AHNAK	1.29778e-105	0.317014	0.842	0.643	4.40649e-101	CyclingNP
ALYREF	8.76816e-95	0.260668	0.483	0.278	2.97714e-90	CyclingNP
ANAPC11	5.16477e-291	0.510823	0.763	0.447	1.75365e-286	CyclingNP
ANGPTL4	1.97731e-115	0.338537	0.564	0.3	6.71375e-111	CyclingNP
ANLN	0	0.924633	0.669	0.011	0	CyclingNP
ANP32B	1.11159e-194	0.406387	0.843	0.587	3.77429e-190	CyclingNP
ANP32E	0	0.547713	0.728	0.314	0	CyclingNP
ANPEP	0	0.266333	0.313	0.069	0	CyclingNP
ANXA2	0	0.573617	0.964	0.78	0	CyclingNP
ANXA5	1.41463e-121	0.268337	0.938	0.797	4.80323e-117	CyclingNP
ANXA6	9.22618e-217	0.269989	0.479	0.18	3.13266e-212	CyclingNP
AP2B1	2.15978e-235	0.314189	0.559	0.223	7.33331e-231	CyclingNP
AP2M1	2.16845e-160	0.354348	0.726	0.459	7.36276e-156	CyclingNP
AP2S1	1.09609e-249	0.478506	0.687	0.366	3.72168e-245	CyclingNP
AP3S1	9.94674e-148	0.31024	0.716	0.423	3.37731e-143	CyclingNP
APLP2	1.50353e-96	0.266065	0.794	0.585	5.10508e-92	CyclingNP
ARHGAP11A	0	0.450792	0.422	0.01	0	CyclingNP
ARL2	6.95298e-157	0.352315	0.633	0.36	2.36081e-152	CyclingNP
ARL3	1.98571e-137	0.297624	0.662	0.381	6.74229e-133	CyclingNP
ARL4A	1.2279e-248	0.336362	0.507	0.188	4.16922e-244	CyclingNP
ARL6IP1	2.9127e-125	0.381213	0.762	0.572	9.88977e-121	CyclingNP
ARNTL2	0	0.257266	0.284	0.027	0	CyclingNP
ARPC1B	7.19749e-159	0.459329	0.571	0.32	2.44384e-154	CyclingNP
ARPC2	1.09344e-273	0.431959	0.9	0.72	3.71266e-269	CyclingNP
ARPC3	2.16475e-111	0.278095	0.851	0.636	7.3502e-107	CyclingNP
ARPC5	0	0.52406	0.851	0.514	0	CyclingNP
ASF1B	0	0.265253	0.308	0.019	0	CyclingNP
ASPM	0	0.694404	0.498	0.01	0	CyclingNP
ATAD2	0	0.546185	0.499	0.059	0	CyclingNP
ATL3	0	0.500636	0.663	0.238	0	CyclingNP
ATP1B3	2.02216e-121	0.295458	0.766	0.498	6.86604e-117	CyclingNP
ATP2B4	9.14972e-212	0.280876	0.508	0.197	3.1067e-207	CyclingNP
ATP5F1A	1.37522e-102	0.275039	0.585	0.36	4.66942e-98	CyclingNP
ATP5F1B	2.05517e-170	0.393324	0.694	0.452	6.97813e-166	CyclingNP
ATP5F1C	9.83353e-113	0.287044	0.636	0.399	3.33888e-108	CyclingNP
ATP5F1E	4.86507e-125	0.32086	0.803	0.657	1.65189e-120	CyclingNP
ATP5MC3	4.45072e-152	0.36983	0.718	0.498	1.5112e-147	CyclingNP
ATP5MD	1.22478e-143	0.366721	0.717	0.479	4.1586e-139	CyclingNP
ATP5MF	5.67412e-186	0.418503	0.688	0.41	1.92659e-181	CyclingNP
ATP5MG	3.62852e-84	0.262544	0.75	0.606	1.23203e-79	CyclingNP
ATP5PB	2.82259e-114	0.303047	0.634	0.405	9.58381e-110	CyclingNP
ATP5PD	1.75259e-160	0.376616	0.713	0.459	5.95076e-156	CyclingNP
ATP5PF	1.04817e-102	0.297225	0.736	0.561	3.55897e-98	CyclingNP
ATP6AP2	4.97711e-126	0.298686	0.73	0.456	1.68993e-121	CyclingNP
ATP6V0B	6.22349e-83	0.251453	0.702	0.493	2.11312e-78	CyclingNP
ATP6V1D	6.06692e-130	0.272327	0.63	0.348	2.05996e-125	CyclingNP
AURKA	0	0.286345	0.275	0.022	0	CyclingNP
AURKAIP1	3.98315e-140	0.339804	0.63	0.379	1.35244e-135	CyclingNP
AURKB	0	0.359057	0.361	0.005	0	CyclingNP
AXL	0	0.44343	0.544	0.196	0	CyclingNP
BANF1	1.99662e-299	0.481791	0.821	0.509	6.77934e-295	CyclingNP
BARD1	0	0.347965	0.401	0.062	0	CyclingNP
BAX	1.20999e-188	0.277926	0.5	0.208	4.10842e-184	CyclingNP
BAZ1B	6.33905e-234	0.318856	0.555	0.222	2.15236e-229	CyclingNP
BCAP29	2.72267e-223	0.373742	0.669	0.331	9.24457e-219	CyclingNP
BCAP31	4.36798e-113	0.265188	0.647	0.393	1.4831e-108	CyclingNP
BCL7C	3.78264e-121	0.28532	0.503	0.275	1.28436e-116	CyclingNP
BIRC5	0	0.965241	0.689	0.01	0	CyclingNP
BLOC1S1	2.28868e-183	0.340775	0.591	0.289	7.77097e-179	CyclingNP
BOLA3	0	0.381798	0.582	0.21	0	CyclingNP
BPGM	3.75254e-150	0.305152	0.578	0.29	1.27414e-145	CyclingNP
BRCA1	0	0.279364	0.328	0.024	0	CyclingNP
BRCA2	0	0.345007	0.376	0.048	0	CyclingNP
BSG	3.22936e-119	0.31271	0.726	0.506	1.0965e-114	CyclingNP
BTG3	5.16329e-114	0.270531	0.642	0.37	1.75314e-109	CyclingNP
BUB1	0	0.457538	0.427	0.005	0	CyclingNP
BUB1B	0	0.361567	0.349	0.004	0	CyclingNP
BUB3	0	0.617045	0.741	0.295	0	CyclingNP
BZW1	1.43211e-83	0.265564	0.821	0.64	4.86258e-79	CyclingNP
C12orf75	0	0.708099	0.677	0.169	0	CyclingNP
C1GALT1	4.35345e-182	0.261535	0.482	0.198	1.47817e-177	CyclingNP
C1QL1	0	0.312875	0.287	0.053	0	CyclingNP
C3orf14	1.05146e-295	0.254989	0.326	0.083	3.57012e-291	CyclingNP
C5orf15	4.02483e-224	0.368906	0.641	0.302	1.36659e-219	CyclingNP
CA5B	1.43973e-275	0.344014	0.484	0.165	4.88844e-271	CyclingNP
CACYBP	0	0.689372	0.831	0.442	0	CyclingNP
CALD1	1.60684e-194	0.42996	0.827	0.514	5.45585e-190	CyclingNP
CALM1	1.94215e-250	0.317076	0.956	0.858	6.59437e-246	CyclingNP
CALM2	4.1075e-297	0.340493	0.938	0.845	1.39466e-292	CyclingNP
CALM3	1.02313e-226	0.423053	0.7	0.373	3.47392e-222	CyclingNP
CALU	0	0.594057	0.895	0.634	0	CyclingNP
CANX	3.90965e-141	0.335277	0.847	0.636	1.32748e-136	CyclingNP
CAP1	4.9053e-128	0.259549	0.532	0.275	1.66555e-123	CyclingNP
CAPG	0	0.618615	0.729	0.341	0	CyclingNP
CAPN2	1.05932e-149	0.318787	0.663	0.363	3.5968e-145	CyclingNP
CAPNS1	1.4937e-206	0.387513	0.682	0.361	5.07171e-202	CyclingNP
CAPRIN1	5.25014e-203	0.293032	0.575	0.249	1.78263e-198	CyclingNP
CAPZB	1.88726e-208	0.397067	0.757	0.428	6.40802e-204	CyclingNP
CARHSP1	4.55651e-279	0.430046	0.616	0.263	1.54712e-274	CyclingNP
CAST	4.24969e-100	0.276284	0.768	0.541	1.44294e-95	CyclingNP
CAV1	4.1082e-128	0.362921	0.838	0.564	1.3949e-123	CyclingNP
CAVIN1	4.76717e-164	0.395914	0.821	0.562	1.61864e-159	CyclingNP
CAVIN3	0	0.676218	0.779	0.381	0	CyclingNP
CBFB	0	0.297829	0.453	0.133	0	CyclingNP
CBR1	1.02043e-181	0.284004	0.489	0.208	3.46477e-177	CyclingNP
CBX1	0	0.504077	0.711	0.294	0	CyclingNP
CBX3	0	0.578279	0.844	0.467	0	CyclingNP
CBX5	0	0.521438	0.785	0.404	0	CyclingNP
CCDC34	0	0.542509	0.56	0.094	0	CyclingNP
CCNA2	0	0.443198	0.4	0.008	0	CyclingNP
CCNB1	0	0.783186	0.548	0.047	0	CyclingNP
CCNB2	0	0.707221	0.558	0.011	0	CyclingNP
CCND1	6.68646e-136	0.353366	0.595	0.314	2.27032e-131	CyclingNP
CCT2	2.35092e-193	0.400586	0.738	0.433	7.9823e-189	CyclingNP
CCT3	2.15965e-92	0.258876	0.674	0.433	7.33288e-88	CyclingNP
CCT4	4.64367e-87	0.266829	0.73	0.502	1.57671e-82	CyclingNP
CCT5	2.66432e-235	0.440964	0.737	0.411	9.04644e-231	CyclingNP
CCT6A	9.55897e-147	0.346085	0.741	0.472	3.24565e-142	CyclingNP
CCT7	1.10067e-107	0.265849	0.586	0.346	3.73721e-103	CyclingNP
CCT8	4.81973e-148	0.321384	0.713	0.427	1.63649e-143	CyclingNP
CD109	6.40608e-107	0.285162	0.722	0.455	2.17512e-102	CyclingNP
CD151	4.31784e-254	0.493059	0.763	0.445	1.46608e-249	CyclingNP
CD276	6.58273e-292	0.277263	0.448	0.138	2.2351e-287	CyclingNP
CD44	2.72661e-273	0.519619	0.846	0.521	9.25794e-269	CyclingNP
CD47	3.07109e-144	0.315556	0.684	0.405	1.04276e-139	CyclingNP
CD58	1.37856e-182	0.26163	0.486	0.202	4.68078e-178	CyclingNP
CD59	1.05749e-282	0.448244	0.912	0.721	3.5906e-278	CyclingNP
CD82	3.01221e-304	0.493795	0.649	0.279	1.02277e-299	CyclingNP
CD99	1.20651e-151	0.320881	0.914	0.736	4.09658e-147	CyclingNP
CDC20	0	0.517898	0.411	0.008	0	CyclingNP
CDC27	1.19046e-209	0.262001	0.475	0.18	4.04208e-205	CyclingNP
CDC42	3.07077e-158	0.316771	0.873	0.689	1.04265e-153	CyclingNP
CDC6	0	0.286956	0.297	0.014	0	CyclingNP
CDCA2	0	0.252519	0.294	0.014	0	CyclingNP
CDCA3	0	0.531297	0.465	0.005	0	CyclingNP
CDCA4	0	0.250787	0.322	0.065	0	CyclingNP
CDCA5	0	0.32143	0.347	0.009	0	CyclingNP
CDCA8	0	0.389546	0.363	0.007	0	CyclingNP
CDH13	0	0.343412	0.391	0.101	0	CyclingNP
CDK1	0	0.921362	0.626	0.014	0	CyclingNP
CDK6	4.10174e-252	0.348316	0.475	0.169	1.39271e-247	CyclingNP
CDKN2C	0	0.458226	0.487	0.144	0	CyclingNP
CDKN2D	0	0.545729	0.555	0.179	0	CyclingNP
CDKN3	0	0.95914	0.685	0.067	0	CyclingNP
CENPA	0	0.34874	0.307	0.005	0	CyclingNP
CENPE	0	0.542525	0.422	0.02	0	CyclingNP
CENPF	0	1.09922	0.7	0.027	0	CyclingNP
CENPH	0	0.433564	0.464	0.041	0	CyclingNP
CENPK	0	0.615452	0.562	0.03	0	CyclingNP
CENPM	0	0.461316	0.437	0.012	0	CyclingNP
CENPN	0	0.502391	0.525	0.049	0	CyclingNP
CENPU	0	0.604176	0.52	0.02	0	CyclingNP
CENPW	0	0.795104	0.654	0.025	0	CyclingNP
CENPX	0	0.50019	0.574	0.198	0	CyclingNP
CEP55	0	0.634487	0.532	0.006	0	CyclingNP
CFL1	0	0.536928	0.962	0.773	0	CyclingNP
CGGBP1	2.24309e-159	0.277688	0.62	0.308	7.61618e-155	CyclingNP
CHEK1	0	0.2901	0.334	0.028	0	CyclingNP
CIB1	6.27965e-172	0.388996	0.704	0.439	2.13219e-167	CyclingNP
CIP2A	0	0.293997	0.345	0.03	0	CyclingNP
CISD2	1.90915e-185	0.26349	0.493	0.207	6.48233e-181	CyclingNP
CIT	0	0.265991	0.293	0.007	0	CyclingNP
CKAP2	0	0.907375	0.651	0.048	0	CyclingNP
CKAP2L	0	0.586615	0.529	0.006	0	CyclingNP
CKAP4	4.73788e-117	0.259747	0.676	0.399	1.6087e-112	CyclingNP
CKAP5	0	0.456986	0.513	0.099	0	CyclingNP
CKB	1.52503e-79	0.307978	0.469	0.276	5.17808e-75	CyclingNP
CKS1B	0	0.657251	0.715	0.264	0	CyclingNP
CKS2	0	0.83756	0.775	0.33	0	CyclingNP
CLEC11A	1.12963e-194	0.52687	0.729	0.43	3.83555e-190	CyclingNP
CLIC1	0	0.641051	0.899	0.616	0	CyclingNP
CLIC4	2.46448e-203	0.446905	0.829	0.545	8.3679e-199	CyclingNP
CLMP	3.41843e-268	0.384232	0.54	0.204	1.1607e-263	CyclingNP
CLSPN	0	0.395719	0.368	0.025	0	CyclingNP
CLTC	1.73697e-131	0.287069	0.67	0.378	5.89769e-127	CyclingNP
CMC2	2.42519e-304	0.406224	0.597	0.237	8.2345e-300	CyclingNP
CMTM3	4.89023e-295	0.328346	0.495	0.162	1.66043e-290	CyclingNP
CNIH1	9.68463e-142	0.301903	0.708	0.42	3.28832e-137	CyclingNP
CNIH4	0	0.478785	0.742	0.367	0	CyclingNP
CNN3	7.98226e-177	0.370123	0.68	0.364	2.7103e-172	CyclingNP
COL15A1	0	0.569971	0.533	0.132	0	CyclingNP
COL1A1	1.07629e-206	0.690021	0.485	0.2	3.65443e-202	CyclingNP
COL1A2	8.85707e-263	0.63644	0.866	0.53	3.00733e-258	CyclingNP
COL3A1	1.17733e-104	0.406971	0.753	0.497	3.99751e-100	CyclingNP
COL5A1	7.23663e-288	0.51932	0.721	0.327	2.45713e-283	CyclingNP
COL5A2	5.20526e-120	0.36499	0.76	0.485	1.76739e-115	CyclingNP
COL6A1	0	0.616842	0.884	0.608	0	CyclingNP
COL6A2	1.9814e-109	0.376607	0.81	0.623	6.72764e-105	CyclingNP
COL6A3	0	0.938548	0.892	0.435	0	CyclingNP
COMMD4	9.25295e-305	0.371609	0.502	0.177	3.14175e-300	CyclingNP
COPRS	5.44832e-103	0.263243	0.624	0.38	1.84992e-98	CyclingNP
COPS8	1.86787e-206	0.352197	0.65	0.322	6.34217e-202	CyclingNP
COPS9	4.29655e-125	0.313301	0.747	0.486	1.45885e-120	CyclingNP
CORO1C	9.29025e-208	0.307016	0.571	0.244	3.15441e-203	CyclingNP
COX5A	1.75679e-187	0.368791	0.732	0.432	5.965e-183	CyclingNP
COX6A1	1.59569e-129	0.315885	0.831	0.605	5.418e-125	CyclingNP
COX6B1	5.00754e-128	0.313198	0.85	0.626	1.70026e-123	CyclingNP
COX6C	4.53818e-214	0.40476	0.879	0.643	1.5409e-209	CyclingNP
COX7A2	5.20355e-190	0.368911	0.868	0.681	1.76681e-185	CyclingNP
COX8A	7.34938e-298	0.49375	0.85	0.558	2.49541e-293	CyclingNP
CPNE3	4.00975e-107	0.259901	0.649	0.393	1.36147e-102	CyclingNP
CRIP1	2.51095e-23	0.288377	0.385	0.312	8.52569e-19	CyclingNP
CRIP2	2.79911e-143	0.366428	0.692	0.429	9.50411e-139	CyclingNP
CRNDE	1.61862e-295	0.455297	0.656	0.293	5.49585e-291	CyclingNP
CSE1L	0	0.397174	0.505	0.093	0	CyclingNP
CTHRC1	0	0.412546	0.453	0.137	0	CyclingNP
CTNNA1	8.42414e-156	0.315454	0.695	0.392	2.86033e-151	CyclingNP
CTNNAL1	0	0.473044	0.707	0.317	0	CyclingNP
CTSB	1.04839e-140	0.365536	0.806	0.565	3.5597e-136	CyclingNP
CTSL	1.8672e-103	0.329197	0.794	0.581	6.3399e-99	CyclingNP
CTSZ	1.66372e-187	0.360719	0.625	0.317	5.64898e-183	CyclingNP
CYB5B	5.32441e-225	0.287546	0.51	0.196	1.80785e-220	CyclingNP
CYB5R3	9.37474e-172	0.365734	0.793	0.525	3.1831e-167	CyclingNP
DBI	0	0.62989	0.892	0.578	0	CyclingNP
DCTN2	8.90799e-209	0.308111	0.537	0.231	3.02462e-204	CyclingNP
DCTN3	6.91106e-186	0.379766	0.674	0.39	2.34658e-181	CyclingNP
DDAH2	4.42533e-129	0.284638	0.513	0.266	1.50258e-124	CyclingNP
DDX39A	0	0.440465	0.56	0.189	0	CyclingNP
DECR1	1.39348e-209	0.303465	0.547	0.233	4.73144e-205	CyclingNP
DEK	0	0.52735	0.856	0.603	0	CyclingNP
DENR	3.24382e-208	0.290281	0.546	0.227	1.10141e-203	CyclingNP
DEPDC1	0	0.504197	0.454	0.004	0	CyclingNP
DHFR	0	0.542608	0.5	0.04	0	CyclingNP
DIAPH3	0	0.618602	0.545	0.01	0	CyclingNP
DIXDC1	1.29065e-223	0.404936	0.626	0.298	4.38226e-219	CyclingNP
DKK3	1.00027e-118	0.274862	0.382	0.171	3.39631e-114	CyclingNP
DLGAP5	0	0.511178	0.41	0.005	0	CyclingNP
DNAJC15	3.53761e-193	0.375063	0.675	0.358	1.20116e-188	CyclingNP
DNAJC9	0	0.343211	0.448	0.133	0	CyclingNP
DNMT1	0	0.526058	0.566	0.102	0	CyclingNP
DPT	9.85349e-173	0.451808	0.612	0.316	3.34565e-168	CyclingNP
DPYSL2	2.17812e-159	0.261821	0.562	0.258	7.39557e-155	CyclingNP
DRAP1	1.63794e-221	0.454437	0.704	0.406	5.56145e-217	CyclingNP
DSG2	2.71467e-174	0.287244	0.521	0.231	9.21738e-170	CyclingNP
DTL	0	0.264029	0.283	0.008	0	CyclingNP
DTYMK	0	0.622706	0.597	0.112	0	CyclingNP
DUT	0	0.621287	0.83	0.515	0	CyclingNP
DYNC1H1	7.06273e-156	0.260677	0.567	0.267	2.39808e-151	CyclingNP
DYNC1I2	7.42102e-166	0.322764	0.664	0.349	2.51973e-161	CyclingNP
DYNLL1	2.53978e-259	0.407885	0.923	0.74	8.62357e-255	CyclingNP
DYNLRB1	4.13596e-108	0.283468	0.756	0.504	1.40432e-103	CyclingNP
DYNLT3	5.32291e-94	0.256006	0.65	0.409	1.80734e-89	CyclingNP
ECM1	0	0.562539	0.728	0.283	0	CyclingNP
ECT2	0	0.565601	0.524	0.019	0	CyclingNP
EIF2S2	1.04546e-107	0.297075	0.827	0.598	3.54975e-103	CyclingNP
EIF3I	2.15139e-88	0.257712	0.739	0.519	7.30483e-84	CyclingNP
EIF4EBP1	4.56709e-263	0.388057	0.54	0.212	1.55071e-258	CyclingNP
EIF5A	1.98152e-200	0.444403	0.722	0.432	6.72806e-196	CyclingNP
ELOB	1.82632e-110	0.309159	0.786	0.599	6.2011e-106	CyclingNP
ELOC	1.30355e-97	0.268094	0.79	0.565	4.42607e-93	CyclingNP
ELOVL1	0	0.331769	0.472	0.122	0	CyclingNP
EMC9	0	0.287687	0.349	0.074	0	CyclingNP
EMP2	5.40264e-127	0.318083	0.77	0.512	1.83441e-122	CyclingNP
EMP3	8.48305e-261	0.478455	0.838	0.655	2.88034e-256	CyclingNP
ENO1	0	0.540484	0.939	0.761	0	CyclingNP
ENO2	2.77583e-220	0.319019	0.501	0.194	9.42507e-216	CyclingNP
ERH	8.90232e-134	0.31369	0.817	0.586	3.02269e-129	CyclingNP
ERLIN1	0	0.41772	0.494	0.085	0	CyclingNP
ESCO2	0	0.459849	0.407	0.006	0	CyclingNP
ESD	3.87248e-131	0.293973	0.698	0.426	1.31486e-126	CyclingNP
EXOSC8	1.95398e-295	0.337833	0.525	0.185	6.63456e-291	CyclingNP
EZH2	0	0.452707	0.491	0.076	0	CyclingNP
FABP5	4.56831e-238	0.419751	0.62	0.271	1.55113e-233	CyclingNP
FADS1	2.90301e-253	0.317592	0.435	0.146	9.85688e-249	CyclingNP
FADS2	0	0.351793	0.378	0.065	0	CyclingNP
FAM111A	0	0.33921	0.406	0.076	0	CyclingNP
FAM114A1	1.84374e-170	0.36928	0.733	0.435	6.26024e-166	CyclingNP
FAM126A	1.77689e-210	0.273168	0.469	0.177	6.03324e-206	CyclingNP
FANCI	0	0.338633	0.355	0.011	0	CyclingNP
FAP	0	0.586181	0.737	0.272	0	CyclingNP
FBN1	0	0.555665	0.653	0.224	0	CyclingNP
FBXO5	0	0.318455	0.333	0.048	0	CyclingNP
FDFT1	4.73963e-220	0.340512	0.537	0.222	1.60929e-215	CyclingNP
FDPS	1.54089e-229	0.412923	0.547	0.236	5.23193e-225	CyclingNP
FHL2	1.23746e-91	0.263158	0.602	0.341	4.20166e-87	CyclingNP
FIBP	4.53869e-180	0.303656	0.531	0.244	1.54107e-175	CyclingNP
FKBP1A	1.13365e-186	0.358487	0.743	0.422	3.84919e-182	CyclingNP
FKBP2	1.08222e-172	0.280403	0.43	0.171	3.67459e-168	CyclingNP
FKBP3	6.33839e-150	0.260059	0.524	0.249	2.15214e-145	CyclingNP
FLNA	3.81919e-260	0.392975	0.619	0.259	1.29677e-255	CyclingNP
FLOT1	1.40964e-196	0.352153	0.65	0.337	4.78629e-192	CyclingNP
FOXM1	0	0.285261	0.313	0.006	0	CyclingNP
FSTL1	0	0.59065	0.83	0.444	0	CyclingNP
FUCA2	3.01869e-142	0.27028	0.575	0.294	1.02497e-137	CyclingNP
FXYD5	7.62187e-162	0.38692	0.792	0.581	2.58793e-157	CyclingNP
G3BP1	1.86449e-149	0.339809	0.734	0.451	6.33068e-145	CyclingNP
GALNT7	0	0.356455	0.461	0.123	0	CyclingNP
GAPDH	2.1527e-278	0.427627	0.978	0.826	7.30928e-274	CyclingNP
GAS2L3	0	0.372987	0.351	0.015	0	CyclingNP
GDI2	1.88523e-167	0.34852	0.775	0.482	6.40111e-163	CyclingNP
GGH	0	0.548312	0.566	0.065	0	CyclingNP
GINS2	0	0.285833	0.291	0.027	0	CyclingNP
GJA1	1.2287e-98	0.250676	0.412	0.204	4.17191e-94	CyclingNP
GLO1	1.67186e-184	0.357376	0.709	0.391	5.67662e-180	CyclingNP
GLRX3	1.9818e-161	0.27256	0.581	0.276	6.729e-157	CyclingNP
GMNN	0	0.482672	0.526	0.107	0	CyclingNP
GNAI2	1.84398e-115	0.2977	0.768	0.541	6.26106e-111	CyclingNP
GNB1	1.17107e-129	0.291856	0.673	0.384	3.97626e-125	CyclingNP
GNB2	1.22027e-148	0.311482	0.577	0.311	4.14331e-144	CyclingNP
GNG11	5.70658e-146	0.325391	0.634	0.349	1.93761e-141	CyclingNP
GNG12	8.20875e-169	0.302991	0.616	0.303	2.7872e-164	CyclingNP
GNG5	1.04256e-154	0.348637	0.828	0.582	3.5399e-150	CyclingNP
GNPNAT1	2.52887e-247	0.370492	0.569	0.231	8.58651e-243	CyclingNP
GOLM1	1.91209e-221	0.40461	0.732	0.394	6.49232e-217	CyclingNP
GPX4	3.18921e-131	0.351809	0.763	0.582	1.08286e-126	CyclingNP
GPX8	2.40084e-181	0.323617	0.623	0.306	8.15181e-177	CyclingNP
GSPT1	1.58307e-97	0.252513	0.646	0.391	5.37515e-93	CyclingNP
GSTM3	1.71068e-112	0.262496	0.571	0.32	5.80845e-108	CyclingNP
GSTO1	4.93707e-236	0.445849	0.821	0.51	1.67633e-231	CyclingNP
GTF3A	2.65052e-152	0.29675	0.585	0.298	8.99958e-148	CyclingNP
GTSE1	0	0.405489	0.391	0.009	0	CyclingNP
GUK1	7.18443e-102	0.309866	0.759	0.559	2.4394e-97	CyclingNP
H2AFV	0	0.697509	0.848	0.48	0	CyclingNP
H2AFY	1.01084e-194	0.33655	0.662	0.332	3.43221e-190	CyclingNP
H2AFZ	0	0.654812	0.935	0.743	0	CyclingNP
HACD3	0	0.521455	0.707	0.284	0	CyclingNP
HADHA	2.25521e-104	0.255227	0.678	0.415	7.65732e-100	CyclingNP
HAT1	4.16265e-159	0.294304	0.581	0.292	1.41339e-154	CyclingNP
HAUS1	0	0.299545	0.408	0.098	0	CyclingNP
HCFC1R1	2.71645e-127	0.306642	0.618	0.344	9.22343e-123	CyclingNP
HDAC2	1.18136e-210	0.289561	0.554	0.231	4.01118e-206	CyclingNP
HDGF	2.09246e-222	0.397213	0.661	0.321	7.10475e-218	CyclingNP
HELLS	0	0.346864	0.355	0.049	0	CyclingNP
HIGD1A	1.8851e-196	0.311807	0.604	0.28	6.40065e-192	CyclingNP
HINT1	0	0.460611	0.918	0.722	0	CyclingNP
HINT2	1.39267e-212	0.271625	0.457	0.173	4.72869e-208	CyclingNP
HIST1H1A	0	0.57836	0.379	0.05	0	CyclingNP
HIST1H1B	0	0.569453	0.308	0.004	0	CyclingNP
HIST1H1C	3.88342e-116	0.429902	0.454	0.237	1.31858e-111	CyclingNP
HIST1H1E	0	0.5122	0.377	0.101	0	CyclingNP
HIST1H4C	0	0.903661	0.741	0.381	0	CyclingNP
HJURP	0	0.36791	0.348	0.005	0	CyclingNP
HK1	2.55952e-245	0.317143	0.548	0.213	8.69059e-241	CyclingNP
HLTF	9.3453e-213	0.250494	0.437	0.156	3.1731e-208	CyclingNP
HMGB1	0	0.602963	0.945	0.774	0	CyclingNP
HMGB1P5	0	0.336845	0.281	0.031	0	CyclingNP
HMGB2	1.81239e-304	0.638006	0.783	0.466	6.15378e-300	CyclingNP
HMGB3	0	0.592775	0.55	0.075	0	CyclingNP
HMGCS1	2.22608e-84	0.252132	0.588	0.355	7.55845e-80	CyclingNP
HMGN1	2.6539e-234	0.435803	0.789	0.466	9.01105e-230	CyclingNP
HMGN2	1.54572e-265	0.551151	0.797	0.557	5.24834e-261	CyclingNP
HMGN3	1.46918e-119	0.28286	0.639	0.378	4.98846e-115	CyclingNP
HMMR	0	0.711786	0.543	0.009	0	CyclingNP
HNRNPA3	1.03772e-102	0.266944	0.836	0.652	3.52348e-98	CyclingNP
HNRNPAB	5.83145e-74	0.250504	0.688	0.473	1.98001e-69	CyclingNP
HNRNPR	4.07965e-204	0.401351	0.757	0.459	1.3852e-199	CyclingNP
HNRNPUL1	5.48102e-145	0.255573	0.579	0.283	1.86103e-140	CyclingNP
HOMER3	5.68286e-235	0.320129	0.402	0.138	1.92956e-230	CyclingNP
HP1BP3	5.92021e-265	0.482015	0.801	0.467	2.01015e-260	CyclingNP
HPF1	1.58024e-162	0.252711	0.451	0.19	5.36555e-158	CyclingNP
HPRT1	3.61977e-203	0.27062	0.488	0.196	1.22906e-198	CyclingNP
HRAS	1.65294e-168	0.251279	0.383	0.151	5.61238e-164	CyclingNP
HSBP1	7.65779e-176	0.36784	0.816	0.542	2.60013e-171	CyclingNP
HSD3B7	0	0.264483	0.323	0.056	0	CyclingNP
HSP90B1	1.80106e-234	0.372653	0.916	0.784	6.11533e-230	CyclingNP
HSPA4	2.60039e-146	0.322472	0.595	0.316	8.82937e-142	CyclingNP
HSPA8	6.6086e-84	0.273934	0.898	0.773	2.24388e-79	CyclingNP
HSPB11	7.26138e-177	0.300481	0.555	0.26	2.46553e-172	CyclingNP
HSPD1	4.50869e-61	0.254027	0.864	0.734	1.53088e-56	CyclingNP
ICMT	0	0.318016	0.392	0.06	0	CyclingNP
IDH2	9.81046e-228	0.268428	0.45	0.161	3.33105e-223	CyclingNP
IGFBP3	2.46753e-259	0.36896	0.298	0.075	8.37824e-255	CyclingNP
IKBIP	0	0.695488	0.77	0.263	0	CyclingNP
IL11	3.71368e-184	0.306898	0.335	0.111	1.26094e-179	CyclingNP
ILF2	4.24792e-152	0.336627	0.724	0.446	1.44234e-147	CyclingNP
IMMT	8.75552e-232	0.25516	0.445	0.155	2.97285e-227	CyclingNP
INSIG1	3.7077e-103	0.264973	0.638	0.37	1.25891e-98	CyclingNP
IQGAP3	0	0.300166	0.307	0.005	0	CyclingNP
ISLR	4.45904e-129	0.386056	0.792	0.564	1.51402e-124	CyclingNP
ISOC2	6.3087e-204	0.313992	0.476	0.195	2.14206e-199	CyclingNP
ITGA5	0	0.439659	0.636	0.247	0	CyclingNP
ITGAE	7.60232e-245	0.301461	0.496	0.185	2.58129e-240	CyclingNP
ITGB1	0	0.663941	0.893	0.609	0	CyclingNP
ITGB1BP1	4.92579e-146	0.310586	0.687	0.395	1.6725e-141	CyclingNP
ITGB3BP	0	0.364865	0.495	0.13	0	CyclingNP
JPT1	0	0.601309	0.688	0.276	0	CyclingNP
KDELC2	0	0.345264	0.325	0.056	0	CyclingNP
KDELR1	6.44686e-86	0.25827	0.768	0.555	2.18897e-81	CyclingNP
KDELR3	6.45893e-102	0.256912	0.556	0.312	2.19306e-97	CyclingNP
KIF11	0	0.573904	0.505	0.011	0	CyclingNP
KIF14	0	0.36299	0.369	0.012	0	CyclingNP
KIF20A	0	0.284966	0.274	0.002	0	CyclingNP
KIF20B	0	0.610743	0.533	0.05	0	CyclingNP
KIF23	0	0.564191	0.498	0.009	0	CyclingNP
KIF2C	0	0.363742	0.342	0.008	0	CyclingNP
KIF4A	0	0.376476	0.372	0.008	0	CyclingNP
KIF5B	2.1034e-286	0.522403	0.805	0.497	7.14189e-282	CyclingNP
KIFC1	0	0.414961	0.396	0.008	0	CyclingNP
KLF6	1.42066e-92	0.328192	0.801	0.605	4.82372e-88	CyclingNP
KNL1	0	0.473105	0.452	0.008	0	CyclingNP
KNSTRN	0	0.310083	0.308	0.019	0	CyclingNP
KPNA2	0	0.486586	0.55	0.199	0	CyclingNP
KPNB1	1.99295e-145	0.310164	0.647	0.35	6.76687e-141	CyclingNP
KTN1	1.95681e-109	0.29007	0.815	0.596	6.64416e-105	CyclingNP
LAMTOR2	6.56148e-216	0.325387	0.557	0.238	2.22789e-211	CyclingNP
LDHA	1.50885e-232	0.361692	0.947	0.805	5.12316e-228	CyclingNP
LDHB	4.74756e-130	0.330845	0.768	0.523	1.61199e-125	CyclingNP
LGALS1	0	1.0787	0.976	0.683	0	CyclingNP
LIMA1	9.07071e-156	0.277492	0.453	0.193	3.07987e-151	CyclingNP
LMAN1	7.12997e-219	0.437713	0.774	0.458	2.42091e-214	CyclingNP
LMAN2	5.4076e-100	0.253795	0.632	0.383	1.8361e-95	CyclingNP
LMF2	8.80411e-246	0.252956	0.427	0.143	2.98935e-241	CyclingNP
LMNA	3.15239e-175	0.42852	0.847	0.625	1.07036e-170	CyclingNP
LMNB2	0	0.309527	0.366	0.045	0	CyclingNP
LMO7	0	0.379235	0.45	0.093	0	CyclingNP
LOX	2.43457e-89	0.26111	0.497	0.272	8.26635e-85	CyclingNP
LOXL1	0	0.284133	0.332	0.076	0	CyclingNP
LOXL2	2.26976e-298	0.426937	0.516	0.177	7.70674e-294	CyclingNP
LRR1	0	0.324911	0.382	0.044	0	CyclingNP
LRRCC1	0	0.262158	0.365	0.084	0	CyclingNP
LSM3	7.55791e-171	0.344978	0.728	0.425	2.56621e-166	CyclingNP
LSM4	1.09459e-302	0.428758	0.582	0.237	3.71658e-298	CyclingNP
LSM5	1.32082e-238	0.421661	0.73	0.398	4.48471e-234	CyclingNP
LTBP1	0	0.480432	0.573	0.182	0	CyclingNP
LYAR	6.52947e-240	0.311653	0.51	0.194	2.21702e-235	CyclingNP
MAD2L1	0	0.678956	0.614	0.039	0	CyclingNP
MAD2L2	0	0.362188	0.472	0.133	0	CyclingNP
MAGOHB	1.77789e-254	0.282356	0.464	0.16	6.03665e-250	CyclingNP
MANF	1.66235e-191	0.374395	0.713	0.388	5.64434e-187	CyclingNP
MAP1B	0	0.585944	0.568	0.139	0	CyclingNP
MAP3K20	3.88656e-249	0.316128	0.516	0.19	1.31964e-244	CyclingNP
MAP4	2.54345e-211	0.40053	0.752	0.415	8.63601e-207	CyclingNP
MAP4K4	3.49155e-250	0.412145	0.618	0.263	1.18552e-245	CyclingNP
MASTL	0	0.308331	0.362	0.041	0	CyclingNP
MAZ	6.13648e-122	0.359834	0.418	0.222	2.08358e-117	CyclingNP
MCM3	0	0.297403	0.345	0.081	0	CyclingNP
MCM4	0	0.368948	0.375	0.06	0	CyclingNP
MCM7	0	0.403903	0.449	0.083	0	CyclingNP
MCUB	2.29913e-153	0.296569	0.577	0.29	7.80648e-149	CyclingNP
MCUR1	0	0.293957	0.465	0.142	0	CyclingNP
MDH1	3.69662e-231	0.407331	0.733	0.399	1.25515e-226	CyclingNP
MDH2	2.21147e-108	0.267768	0.611	0.365	7.50881e-104	CyclingNP
MELK	0	0.434681	0.43	0.005	0	CyclingNP
MGME1	0	0.310522	0.395	0.065	0	CyclingNP
MGST3	2.27449e-263	0.45502	0.858	0.588	7.72281e-259	CyclingNP
MIS18BP1	3.81001e-296	0.314485	0.479	0.154	1.29365e-291	CyclingNP
MKI67	0	0.900841	0.635	0.012	0	CyclingNP
MMP14	0	0.557928	0.649	0.197	0	CyclingNP
MND1	0	0.273512	0.29	0.004	0	CyclingNP
MRPL13	1.08513e-185	0.298189	0.571	0.263	3.68446e-181	CyclingNP
MRPL14	9.80942e-136	0.262589	0.546	0.277	3.33069e-131	CyclingNP
MRPL18	1.93951e-146	0.386347	0.718	0.447	6.5854e-142	CyclingNP
MRPL27	1.01317e-156	0.255033	0.532	0.247	3.44011e-152	CyclingNP
MRPL41	2.11143e-102	0.263504	0.605	0.361	7.16914e-98	CyclingNP
MRPL51	8.24117e-296	0.474778	0.844	0.537	2.79821e-291	CyclingNP
MRPL52	3.3237e-137	0.284565	0.585	0.307	1.12853e-132	CyclingNP
MRPS16	5.614e-167	0.259327	0.5	0.22	1.90618e-162	CyclingNP
MSANTD3	3.30536e-163	0.257005	0.457	0.194	1.1223e-158	CyclingNP
MSN	5.16758e-302	0.530981	0.843	0.516	1.7546e-297	CyclingNP
MSRB3	3.38355e-217	0.260604	0.447	0.161	1.14885e-212	CyclingNP
MTATP6P1	3.36823e-178	0.551138	0.319	0.115	1.14365e-173	CyclingNP
MT-ATP8	6.60417e-95	0.283833	0.559	0.314	2.24238e-90	CyclingNP
MTCH1	6.07308e-96	0.252713	0.687	0.443	2.06205e-91	CyclingNP
MTCH2	0	0.38306	0.547	0.163	0	CyclingNP
MT-ND4L	1.73848e-68	0.285069	0.772	0.628	5.90285e-64	CyclingNP
MT-ND6	2.51929e-59	0.298175	0.543	0.35	8.55401e-55	CyclingNP
MT-RNR1	1.70311e-120	0.573192	0.34	0.149	5.78273e-116	CyclingNP
MT-RNR2	2.79388e-116	0.644571	0.349	0.154	9.48634e-112	CyclingNP
MXD3	0	0.282366	0.272	0.01	0	CyclingNP
MXRA5	6.93822e-164	0.274861	0.4	0.154	2.3558e-159	CyclingNP
MYBL1	0	0.449889	0.463	0.037	0	CyclingNP
MYH9	5.40326e-226	0.36123	0.679	0.311	1.83462e-221	CyclingNP
MYL12A	0	0.523681	0.896	0.61	0	CyclingNP
MYL12B	0	0.459455	0.911	0.712	0	CyclingNP
MYL6	0	0.369462	0.958	0.85	0	CyclingNP
MYO10	3.83734e-172	0.25993	0.488	0.205	1.30293e-167	CyclingNP
MYO1C	1.26098e-276	0.308073	0.487	0.167	4.28155e-272	CyclingNP
MZT1	0	0.511724	0.635	0.225	0	CyclingNP
MZT2A	9.73425e-116	0.29742	0.597	0.359	3.30517e-111	CyclingNP
MZT2B	1.66652e-128	0.362731	0.758	0.553	5.65852e-124	CyclingNP
NAA50	3.06606e-167	0.296782	0.611	0.3	1.04105e-162	CyclingNP
NAP1L4	3.80028e-223	0.358374	0.653	0.31	1.29035e-218	CyclingNP
NAV2	0	0.326933	0.396	0.112	0	CyclingNP
NBL1	1.04436e-147	0.283542	0.464	0.205	3.54601e-143	CyclingNP
NCAM1	0	0.277603	0.312	0.023	0	CyclingNP
NCAPD2	0	0.285211	0.344	0.025	0	CyclingNP
NCAPD3	0	0.298147	0.368	0.058	0	CyclingNP
NCAPG	0	0.456882	0.441	0.007	0	CyclingNP
NCAPG2	0	0.376197	0.41	0.02	0	CyclingNP
NDC80	0	0.539185	0.479	0.009	0	CyclingNP
NDUFA12	9.64636e-180	0.337373	0.657	0.347	3.27532e-175	CyclingNP
NDUFA4	1.54774e-114	0.298003	0.856	0.662	5.25518e-110	CyclingNP
NDUFA6	6.32908e-221	0.410399	0.724	0.395	2.14898e-216	CyclingNP
NDUFAF3	1.12941e-131	0.325523	0.673	0.408	3.83481e-127	CyclingNP
NDUFB1	4.68869e-93	0.264454	0.715	0.46	1.592e-88	CyclingNP
NDUFB10	2.84453e-99	0.271455	0.667	0.438	9.65832e-95	CyclingNP
NDUFB11	2.19005e-86	0.257955	0.7	0.484	7.43609e-82	CyclingNP
NDUFB2	1.82455e-159	0.35854	0.821	0.56	6.19508e-155	CyclingNP
NDUFB3	2.49619e-141	0.299585	0.654	0.365	8.47555e-137	CyclingNP
NDUFB4	6.05727e-107	0.293032	0.775	0.538	2.05668e-102	CyclingNP
NDUFB6	2.29783e-194	0.362788	0.697	0.378	7.80204e-190	CyclingNP
NDUFS5	2.79914e-86	0.259856	0.838	0.631	9.50419e-82	CyclingNP
NDUFS6	1.24647e-119	0.294158	0.628	0.379	4.23225e-115	CyclingNP
NDUFS8	1.70224e-193	0.322187	0.517	0.228	5.77978e-189	CyclingNP
NEDD8	1.45404e-113	0.299085	0.753	0.51	4.93706e-109	CyclingNP
NEK2	0	0.314087	0.315	0.004	0	CyclingNP
NME1	9.04487e-106	0.294114	0.597	0.357	3.07109e-101	CyclingNP
NONO	5.62517e-144	0.279857	0.653	0.351	1.90997e-139	CyclingNP
NQO1	0	0.385442	0.454	0.106	0	CyclingNP
NRIP3	0	0.250249	0.348	0.084	0	CyclingNP
NRP2	4.79638e-273	0.503421	0.731	0.368	1.62856e-268	CyclingNP
NSD2	0	0.411127	0.468	0.043	0	CyclingNP
NT5DC2	8.00384e-231	0.352845	0.444	0.165	2.71762e-226	CyclingNP
NT5E	0	0.659348	0.774	0.32	0	CyclingNP
NTAN1	5.11087e-188	0.259444	0.431	0.168	1.73535e-183	CyclingNP
NUCB2	0	0.593832	0.878	0.636	0	CyclingNP
NUCKS1	0	0.691298	0.91	0.658	0	CyclingNP
NUDCD2	4.10599e-254	0.317118	0.499	0.185	1.39415e-249	CyclingNP
NUDT1	0	0.493328	0.541	0.12	0	CyclingNP
NUF2	0	0.636961	0.534	0.007	0	CyclingNP
NUSAP1	0	1.0914	0.699	0.039	0	CyclingNP
NUTF2	3.4296e-287	0.380435	0.607	0.244	1.16449e-282	CyclingNP
OLFML2B	0	0.475697	0.488	0.104	0	CyclingNP
ORC6	0	0.373601	0.422	0.051	0	CyclingNP
OSTC	1.25022e-90	0.275945	0.819	0.585	4.24498e-86	CyclingNP
PA2G4	7.42817e-126	0.312905	0.717	0.45	2.52216e-121	CyclingNP
PAICS	9.87063e-274	0.336149	0.51	0.183	3.35147e-269	CyclingNP
PALLD	5.02755e-265	0.399696	0.57	0.228	1.70705e-260	CyclingNP
PARK7	7.25941e-112	0.282551	0.847	0.642	2.46486e-107	CyclingNP
PARP1	1.43475e-211	0.278014	0.415	0.148	4.87154e-207	CyclingNP
PARPBP	0	0.255189	0.297	0.01	0	CyclingNP
PARVA	9.57779e-192	0.299388	0.57	0.256	3.25204e-187	CyclingNP
PBK	0	0.89143	0.658	0.004	0	CyclingNP
PCLAF	0	0.862038	0.63	0.021	0	CyclingNP
PCMT1	1.94998e-188	0.345922	0.709	0.392	6.62095e-184	CyclingNP
PCNA	0	0.667138	0.636	0.192	0	CyclingNP
PCOLCE	2.19004e-90	0.30499	0.68	0.438	7.43606e-86	CyclingNP
PDAP1	8.58758e-130	0.29541	0.642	0.376	2.91583e-125	CyclingNP
PDCD5	2.30408e-194	0.391996	0.777	0.471	7.82328e-190	CyclingNP
PDIA3	1.31619e-123	0.307716	0.883	0.737	4.46899e-119	CyclingNP
PDIA4	6.96886e-114	0.272727	0.624	0.361	2.36621e-109	CyclingNP
PDLIM7	1.10576e-157	0.272019	0.514	0.237	3.7545e-153	CyclingNP
PDZD11	3.87942e-263	0.285929	0.449	0.15	1.31722e-258	CyclingNP
PEA15	5.24504e-116	0.267196	0.595	0.326	1.7809e-111	CyclingNP
PFN1	0	0.654902	0.937	0.694	0	CyclingNP
PGAM1	2.11909e-219	0.471368	0.751	0.449	7.19517e-215	CyclingNP
PGK1	8.49355e-111	0.302713	0.865	0.708	2.8839e-106	CyclingNP
PGP	3.32277e-242	0.265756	0.376	0.12	1.12821e-237	CyclingNP
PHF19	0	0.341022	0.414	0.078	0	CyclingNP
PHPT1	2.512e-83	0.281828	0.688	0.495	8.52923e-79	CyclingNP
PHTF2	1.05441e-299	0.277372	0.464	0.143	3.58014e-295	CyclingNP
PIMREG	0	0.545945	0.472	0.004	0	CyclingNP
PIN1	1.26807e-216	0.312949	0.487	0.199	4.3056e-212	CyclingNP
PITPNB	1.50733e-123	0.282516	0.622	0.347	5.11799e-119	CyclingNP
PKM	0	0.449451	0.918	0.732	0	CyclingNP
PLAUR	9.23281e-113	0.265296	0.772	0.474	3.13491e-108	CyclingNP
PLIN3	9.83097e-184	0.351722	0.539	0.257	3.33801e-179	CyclingNP
PLOD1	8.26967e-213	0.377999	0.659	0.32	2.80789e-208	CyclingNP
PLP2	0	0.535863	0.864	0.594	0	CyclingNP
PLS3	4.03794e-200	0.364249	0.646	0.304	1.37104e-195	CyclingNP
PMAIP1	2.26333e-169	0.269083	0.291	0.092	7.68493e-165	CyclingNP
PMM1	1.56493e-276	0.316942	0.483	0.169	5.31356e-272	CyclingNP
POLD2	5.68121e-139	0.26944	0.504	0.246	1.929e-134	CyclingNP
POLR2G	2.54141e-141	0.250755	0.545	0.265	8.62911e-137	CyclingNP
POLR2L	7.79114e-108	0.327536	0.742	0.526	2.6454e-103	CyclingNP
POMP	3.42448e-110	0.290155	0.847	0.627	1.16275e-105	CyclingNP
POSTN	0	0.884092	0.444	0.1	0	CyclingNP
PPIA	0	0.511662	0.954	0.786	0	CyclingNP
PPM1G	1.44645e-239	0.359733	0.613	0.272	4.91128e-235	CyclingNP
PPP1CA	1.76198e-166	0.293542	0.506	0.237	5.98264e-162	CyclingNP
PPP1CC	5.14999e-130	0.27572	0.611	0.337	1.74863e-125	CyclingNP
PPP1R14B	1.50504e-254	0.542465	0.627	0.31	5.1102e-250	CyclingNP
PRC1	0	0.756144	0.548	0.032	0	CyclingNP
PRDX3	2.25496e-233	0.38298	0.694	0.344	7.65647e-229	CyclingNP
PRG4	7.38494e-126	0.549249	0.649	0.401	2.50748e-121	CyclingNP
PRR11	0	0.424373	0.378	0.01	0	CyclingNP
PRSS23	0	0.736932	0.775	0.308	0	CyclingNP
PSENEN	1.30507e-171	0.289123	0.566	0.269	4.43122e-167	CyclingNP
PSIP1	8.26502e-226	0.396363	0.635	0.301	2.8063e-221	CyclingNP
PSMA4	1.53812e-270	0.462489	0.758	0.41	5.22255e-266	CyclingNP
PSMA7	3.04283e-204	0.433447	0.87	0.69	1.03316e-199	CyclingNP
PSMB2	6.48057e-158	0.326088	0.688	0.394	2.20041e-153	CyclingNP
PSMB3	3.49013e-210	0.399857	0.745	0.437	1.18504e-205	CyclingNP
PSMB4	1.09058e-106	0.265879	0.711	0.45	3.70296e-102	CyclingNP
PSMB5	7.53143e-129	0.303949	0.746	0.475	2.55722e-124	CyclingNP
PSMB6	1.02395e-177	0.373181	0.744	0.459	3.47671e-173	CyclingNP
PSMB7	1.05897e-126	0.296769	0.69	0.421	3.59562e-122	CyclingNP
PSMC3	7.49976e-172	0.339696	0.652	0.353	2.54647e-167	CyclingNP
PSMC5	5.86463e-110	0.268593	0.641	0.39	1.99128e-105	CyclingNP
PSMD1	2.29617e-170	0.308744	0.606	0.301	7.79642e-166	CyclingNP
PSMD14	2.05466e-217	0.364708	0.662	0.323	6.97639e-213	CyclingNP
PSMD2	1.59844e-170	0.312947	0.584	0.294	5.42733e-166	CyclingNP
PSMD8	9.48677e-118	0.313876	0.731	0.498	3.22114e-113	CyclingNP
PSME1	1.91242e-183	0.287325	0.601	0.275	6.49344e-179	CyclingNP
PSME2	0	0.515705	0.65	0.241	0	CyclingNP
PSMG2	1.38623e-110	0.253881	0.635	0.369	4.7068e-106	CyclingNP
PTGES3	1.30246e-187	0.358561	0.88	0.686	4.42239e-183	CyclingNP
PTGR1	0	0.303213	0.475	0.145	0	CyclingNP
PTMA	0	0.32481	0.985	0.892	0	CyclingNP
PTMAP2	1.25139e-290	0.256404	0.26	0.055	4.24898e-286	CyclingNP
PTMS	2.73686e-209	0.501322	0.831	0.574	9.29274e-205	CyclingNP
PTN	0	0.891636	0.666	0.045	0	CyclingNP
PTTG1	0	1.15903	0.779	0.162	0	CyclingNP
PTTG1IP	0	0.595416	0.848	0.548	0	CyclingNP
PXDN	1.28565e-159	0.267523	0.484	0.212	4.36531e-155	CyclingNP
RAB11A	1.56742e-194	0.293541	0.589	0.265	5.32203e-190	CyclingNP
RAB13	2.13973e-144	0.35016	0.728	0.456	7.26526e-140	CyclingNP
RAB31	9.35265e-224	0.322558	0.571	0.23	3.1756e-219	CyclingNP
RAB32	1.61883e-232	0.32237	0.532	0.215	5.49658e-228	CyclingNP
RAC1	1.49726e-181	0.352886	0.866	0.65	5.08379e-177	CyclingNP
RACGAP1	0	0.575362	0.539	0.021	0	CyclingNP
RAD21	0	0.634128	0.789	0.367	0	CyclingNP
RAD51AP1	0	0.378857	0.392	0.013	0	CyclingNP
RALA	1.31684e-237	0.289428	0.499	0.186	4.47119e-233	CyclingNP
RALB	2.8425e-222	0.255618	0.507	0.191	9.65143e-218	CyclingNP
RALBP1	1.38809e-175	0.301896	0.615	0.298	4.71313e-171	CyclingNP
RALY	9.71532e-152	0.263341	0.533	0.258	3.29874e-147	CyclingNP
RAN	0	0.468574	0.913	0.698	0	CyclingNP
RANBP1	9.63326e-306	0.530327	0.719	0.376	3.27088e-301	CyclingNP
RASSF1	4.78953e-221	0.28235	0.431	0.157	1.62624e-216	CyclingNP
RBBP7	2.65726e-227	0.375217	0.674	0.331	9.02247e-223	CyclingNP
RBBP8	1.2572e-273	0.262498	0.334	0.088	4.26869e-269	CyclingNP
RBFOX2	1.5505e-145	0.252195	0.525	0.247	5.26455e-141	CyclingNP
RBMS1	1.235e-124	0.287851	0.694	0.412	4.1933e-120	CyclingNP
RBMX	3.27015e-97	0.287675	0.785	0.58	1.11035e-92	CyclingNP
RBX1	2.58772e-179	0.375771	0.776	0.493	8.78634e-175	CyclingNP
RCN2	1.06047e-81	0.251852	0.745	0.513	3.60073e-77	CyclingNP
RDX	4.41441e-156	0.337222	0.714	0.42	1.49887e-151	CyclingNP
RECQL	3.95995e-247	0.339476	0.576	0.237	1.34456e-242	CyclingNP
REEP3	4.55067e-123	0.262976	0.605	0.334	1.54514e-118	CyclingNP
RER1	3.79944e-97	0.252786	0.664	0.418	1.29006e-92	CyclingNP
RFC4	0	0.262294	0.33	0.066	0	CyclingNP
RHEB	4.68573e-216	0.451806	0.825	0.56	1.59099e-211	CyclingNP
RHOA	4.38758e-274	0.405013	0.912	0.745	1.48976e-269	CyclingNP
RHOC	6.02013e-293	0.538995	0.8	0.5	2.04407e-288	CyclingNP
RNF181	2.74544e-119	0.261562	0.601	0.336	9.32187e-115	CyclingNP
RNH1	1.61086e-129	0.322023	0.672	0.419	5.46951e-125	CyclingNP
ROCK2	6.5773e-185	0.307975	0.579	0.267	2.23326e-180	CyclingNP
RPA3	3.70279e-217	0.389014	0.657	0.334	1.25724e-212	CyclingNP
RPL26L1	2.6889e-163	0.299023	0.566	0.278	9.12988e-159	CyclingNP
RPL39L	0	0.493242	0.548	0.11	0	CyclingNP
RPN1	4.03e-168	0.297794	0.626	0.314	1.36834e-163	CyclingNP
RPN2	1.56711e-116	0.30815	0.798	0.566	5.32095e-112	CyclingNP
RPS27L	9.11486e-83	0.26654	0.819	0.609	3.09486e-78	CyclingNP
RRAD	1.07388e-79	0.300418	0.356	0.183	3.64624e-75	CyclingNP
RRM1	0	0.529914	0.567	0.125	0	CyclingNP
RRM2	0	0.671387	0.537	0.015	0	CyclingNP
RSU1	0	0.329415	0.521	0.162	0	CyclingNP
RTL8C	9.11574e-195	0.331701	0.615	0.291	3.09516e-190	CyclingNP
RTN4	1.00669e-126	0.307202	0.876	0.7	3.4181e-122	CyclingNP
RUVBL2	0	0.426823	0.522	0.121	0	CyclingNP
S100A10	0	0.472849	0.969	0.803	0	CyclingNP
S100A11	7.14028e-183	0.320173	0.941	0.814	2.42441e-178	CyclingNP
S100A16	1.77117e-224	0.4285	0.62	0.286	6.01382e-220	CyclingNP
S100A2	1.85075e-103	0.306655	0.363	0.168	6.28405e-99	CyclingNP
S100A4	3.78803e-97	0.317133	0.886	0.736	1.28619e-92	CyclingNP
SAC3D1	0	0.274205	0.278	0.048	0	CyclingNP
SAE1	0	0.426395	0.511	0.103	0	CyclingNP
SAP30	5.56694e-160	0.32732	0.484	0.228	1.8902e-155	CyclingNP
SCARB2	1.14578e-168	0.340398	0.708	0.397	3.89039e-164	CyclingNP
SCCPDH	1.02545e-230	0.263031	0.43	0.15	3.48181e-226	CyclingNP
SCD	3.22268e-120	0.267225	0.382	0.172	1.09423e-115	CyclingNP
SELENOS	7.8674e-119	0.306272	0.811	0.573	2.6713e-114	CyclingNP
SELENOW	2.10628e-139	0.355311	0.792	0.532	7.15166e-135	CyclingNP
SEM1	1.40404e-85	0.257348	0.814	0.6	4.76728e-81	CyclingNP
SEMA3C	1.94548e-250	0.356	0.478	0.169	6.60568e-246	CyclingNP
SEPT10	0	0.359402	0.361	0.082	0	CyclingNP
SEPT11	0	0.352953	0.329	0.052	0	CyclingNP
SEPT2	6.6214e-260	0.409921	0.413	0.13	2.24823e-255	CyclingNP
SEPT7	6.55936e-210	0.541198	0.467	0.198	2.22716e-205	CyclingNP
SERBP1	4.28377e-120	0.299304	0.825	0.614	1.45451e-115	CyclingNP
SERPINE1	9.89148e-76	0.295629	0.716	0.495	3.35855e-71	CyclingNP
SERPINE2	6.80579e-82	0.309586	0.876	0.672	2.31084e-77	CyclingNP
SERPINH1	3.18904e-188	0.38632	0.628	0.307	1.08281e-183	CyclingNP
SET	4.59775e-140	0.337108	0.865	0.637	1.56112e-135	CyclingNP
SGCB	8.77242e-302	0.483413	0.755	0.377	2.97859e-297	CyclingNP
SGO1	0	0.311114	0.326	0.005	0	CyclingNP
SGO2	0	0.474208	0.453	0.034	0	CyclingNP
SH3BGRL3	3.66824e-288	0.530136	0.847	0.665	1.24551e-283	CyclingNP
SH3GLB1	2.67748e-119	0.27358	0.713	0.436	9.09111e-115	CyclingNP
SHCBP1	0	0.455298	0.451	0.008	0	CyclingNP
SKA1	0	0.295738	0.314	0.003	0	CyclingNP
SKA2	0	0.656429	0.642	0.102	0	CyclingNP
SKA3	0	0.377368	0.391	0.005	0	CyclingNP
SLBP	2.63981e-136	0.290841	0.524	0.268	8.96323e-132	CyclingNP
SLC16A1	3.00055e-123	0.26636	0.6	0.322	1.01881e-118	CyclingNP
SLC16A3	5.29226e-93	0.306028	0.514	0.31	1.79693e-88	CyclingNP
SLC25A39	5.52768e-233	0.261902	0.452	0.159	1.87687e-228	CyclingNP
SLC25A5	2.2113e-278	0.502158	0.82	0.507	7.50824e-274	CyclingNP
SLIRP	5.37294e-96	0.262149	0.71	0.463	1.82433e-91	CyclingNP
SMC1A	2.6566e-302	0.329158	0.518	0.173	9.0202e-298	CyclingNP
SMC2	0	0.647292	0.619	0.091	0	CyclingNP
SMC3	1.1765e-246	0.375857	0.619	0.268	3.99468e-242	CyclingNP
SMC4	0	0.968915	0.745	0.149	0	CyclingNP
SMIM14	4.90205e-134	0.273827	0.603	0.318	1.66444e-129	CyclingNP
SMOC1	1.98528e-195	0.389422	0.69	0.358	6.74082e-191	CyclingNP
SMS	0	0.480347	0.626	0.234	0	CyclingNP
SNRPB	6.70248e-113	0.300373	0.735	0.485	2.27576e-108	CyclingNP
SNRPC	8.14495e-222	0.371993	0.65	0.315	2.76554e-217	CyclingNP
SNRPD1	7.67244e-140	0.320712	0.753	0.469	2.6051e-135	CyclingNP
SNRPD2	4.2067e-157	0.371154	0.812	0.566	1.42834e-152	CyclingNP
SNRPD3	2.59454e-170	0.329983	0.663	0.357	8.8095e-166	CyclingNP
SNRPE	2.22758e-85	0.257326	0.68	0.453	7.56352e-81	CyclingNP
SNRPG	9.92127e-261	0.469292	0.843	0.546	3.36867e-256	CyclingNP
SNX6	4.3517e-155	0.296289	0.632	0.329	1.47758e-150	CyclingNP
SNX7	5.34443e-278	0.358685	0.562	0.216	1.81465e-273	CyclingNP
SPAG5	0	0.319186	0.359	0.027	0	CyclingNP
SPARC	4.20917e-93	0.305687	0.947	0.771	1.42918e-88	CyclingNP
SPATS2L	1.79362e-198	0.365255	0.688	0.361	6.09007e-194	CyclingNP
SPC24	0	0.256164	0.276	0.004	0	CyclingNP
SPC25	0	0.495201	0.454	0.003	0	CyclingNP
SPCS3	4.62611e-185	0.341534	0.66	0.336	1.57075e-180	CyclingNP
SPDL1	0	0.438173	0.435	0.043	0	CyclingNP
SPOCK1	0	0.291584	0.367	0.092	0	CyclingNP
SPTBN1	6.1867e-194	0.336768	0.656	0.318	2.10063e-189	CyclingNP
SQLE	2.80424e-146	0.314469	0.566	0.288	9.52151e-142	CyclingNP
SRP9	1.89179e-165	0.352631	0.791	0.532	6.42338e-161	CyclingNP
SSR2	4.60445e-101	0.27897	0.82	0.622	1.56339e-96	CyclingNP
SSRP1	4.55279e-288	0.360003	0.541	0.197	1.54585e-283	CyclingNP
STIP1	9.63781e-100	0.294526	0.634	0.39	3.27242e-95	CyclingNP
STMN1	0	1.51151	0.84	0.095	0	CyclingNP
STMP1	2.80017e-136	0.317315	0.735	0.452	9.50769e-132	CyclingNP
STX2	0	0.333286	0.487	0.134	0	CyclingNP
SUCLG1	9.49808e-190	0.335699	0.598	0.282	3.22498e-185	CyclingNP
SULF1	1.88127e-169	0.357156	0.363	0.136	6.38768e-165	CyclingNP
SUMO2	1.05616e-156	0.327811	0.863	0.666	3.58608e-152	CyclingNP
SUMO3	7.78966e-307	0.452142	0.708	0.32	2.6449e-302	CyclingNP
SUPT16H	7.84276e-175	0.32098	0.614	0.305	2.66293e-170	CyclingNP
SURF4	2.33664e-154	0.33242	0.673	0.385	7.93383e-150	CyclingNP
SYNCRIP	5.27519e-141	0.320198	0.72	0.438	1.79114e-136	CyclingNP
SYPL1	3.57899e-220	0.406683	0.72	0.401	1.21521e-215	CyclingNP
TACC3	0	0.342328	0.379	0.019	0	CyclingNP
TAGLN2	0	0.634973	0.899	0.594	0	CyclingNP
TBCB	2.61725e-209	0.393169	0.71	0.395	8.88659e-205	CyclingNP
TCF19	0	0.306034	0.321	0.017	0	CyclingNP
TCP1	3.40687e-110	0.305724	0.753	0.512	1.15677e-105	CyclingNP
TEX30	2.35564e-293	0.304152	0.448	0.142	7.99833e-289	CyclingNP
TFDP1	2.63654e-233	0.254809	0.463	0.161	8.95211e-229	CyclingNP
TFPI2	0	0.322731	0.282	0.058	0	CyclingNP
TGFBI	0	0.612966	0.698	0.306	0	CyclingNP
TGM2	3.48263e-96	0.303709	0.497	0.276	1.18249e-91	CyclingNP
THY1	2.19899e-179	0.446785	0.649	0.354	7.46644e-175	CyclingNP
TIMM10	1.31839e-219	0.33603	0.578	0.253	4.47647e-215	CyclingNP
TIMM17A	3.00017e-144	0.269842	0.577	0.292	1.01868e-139	CyclingNP
TIMP1	3.99866e-75	0.299284	0.868	0.76	1.35771e-70	CyclingNP
TIPRL	1.10478e-235	0.325224	0.597	0.255	3.75117e-231	CyclingNP
TK1	0	0.762976	0.608	0.016	0	CyclingNP
TM4SF1	4.65512e-214	0.476717	0.796	0.456	1.5806e-209	CyclingNP
TMCO3	1.97699e-252	0.387212	0.662	0.305	6.71267e-248	CyclingNP
TMED2	2.10049e-82	0.252771	0.759	0.524	7.13199e-78	CyclingNP
TMED9	2.05767e-74	0.253436	0.798	0.585	6.98661e-70	CyclingNP
TMEM106C	0	0.734687	0.688	0.197	0	CyclingNP
TMEM158	4.8458e-307	0.277742	0.253	0.052	1.64534e-302	CyclingNP
TMEM160	1.94207e-169	0.255688	0.423	0.173	6.59411e-165	CyclingNP
TMEM18	5.08076e-142	0.267954	0.54	0.27	1.72512e-137	CyclingNP
TMEM50A	2.04108e-225	0.405082	0.771	0.443	6.93027e-221	CyclingNP
TMEM97	0	0.262349	0.346	0.071	0	CyclingNP
TMOD3	1.57848e-250	0.334171	0.566	0.222	5.35956e-246	CyclingNP
TMPO	0	0.573996	0.624	0.121	0	CyclingNP
TMSB10	0	0.744134	0.934	0.688	0	CyclingNP
TMSB4X	0	0.644946	0.966	0.711	0	CyclingNP
TMX1	3.82285e-174	0.293072	0.608	0.292	1.29801e-169	CyclingNP
TNC	0	0.712009	0.646	0.177	0	CyclingNP
TNFAIP6	1.60263e-107	0.320151	0.591	0.323	5.44157e-103	CyclingNP
TOP2A	0	1.14424	0.701	0.016	0	CyclingNP
TOPBP1	0	0.251228	0.374	0.094	0	CyclingNP
TPGS2	0	0.423149	0.563	0.15	0	CyclingNP
TPI1	0	0.526702	0.927	0.732	0	CyclingNP
TPM2	3.14796e-86	0.31232	0.687	0.467	1.06886e-81	CyclingNP
TPM3	0	0.555111	0.867	0.541	0	CyclingNP
TPM4	0	0.932903	0.933	0.496	0	CyclingNP
TPR	4.10995e-134	0.29714	0.669	0.387	1.39549e-129	CyclingNP
TPRKB	4.02894e-231	0.351373	0.617	0.278	1.36799e-226	CyclingNP
TPX2	0	0.951268	0.662	0.017	0	CyclingNP
TRIP13	0	0.274261	0.312	0.01	0	CyclingNP
TROAP	0	0.265084	0.273	0.004	0	CyclingNP
TTK	0	0.401038	0.369	0.006	0	CyclingNP
TTL	0	0.275365	0.396	0.093	0	CyclingNP
TUBA1A	3.81513e-99	0.335739	0.748	0.521	1.29539e-94	CyclingNP
TUBA1B	3.56633e-187	0.619276	0.748	0.586	1.21091e-182	CyclingNP
TUBB	0	1.0087	0.912	0.524	0	CyclingNP
TUBB6	3.91158e-254	0.46012	0.729	0.37	1.32814e-249	CyclingNP
TUBG1	0	0.368199	0.426	0.048	0	CyclingNP
TXN	5.08073e-266	0.41395	0.925	0.735	1.72511e-261	CyclingNP
TXNDC17	2.13472e-294	0.451077	0.699	0.323	7.24823e-290	CyclingNP
TXNDC9	5.51131e-199	0.254241	0.46	0.179	1.87131e-194	CyclingNP
TYMS	0	0.985686	0.695	0.036	0	CyclingNP
UBE2A	6.91662e-175	0.336527	0.707	0.392	2.34847e-170	CyclingNP
UBE2C	0	0.880071	0.616	0.011	0	CyclingNP
UBE2E3	3.80395e-130	0.258511	0.552	0.285	1.29159e-125	CyclingNP
UBE2I	2.4307e-125	0.283503	0.679	0.414	8.25321e-121	CyclingNP
UBE2K	2.2436e-154	0.304839	0.668	0.362	7.61793e-150	CyclingNP
UBE2L3	1.27309e-206	0.388546	0.722	0.408	4.32265e-202	CyclingNP
UBE2N	2.16412e-135	0.285093	0.668	0.378	7.34805e-131	CyclingNP
UBE2Q2	4.2938e-186	0.317063	0.612	0.291	1.45792e-181	CyclingNP
UBE2S	3.99125e-212	0.565032	0.694	0.418	1.35519e-207	CyclingNP
UBE2T	0	0.826284	0.641	0.021	0	CyclingNP
UBE2V2	7.83127e-177	0.313796	0.637	0.319	2.65903e-172	CyclingNP
UBL5	9.31404e-93	0.268076	0.848	0.65	3.16249e-88	CyclingNP
UFD1	1.12758e-189	0.321938	0.61	0.298	3.82857e-185	CyclingNP
UQCC2	2.19788e-288	0.372029	0.569	0.219	7.46268e-284	CyclingNP
UQCR10	4.45591e-84	0.257004	0.71	0.483	1.51296e-79	CyclingNP
UQCRC1	4.25372e-197	0.279038	0.487	0.201	1.44431e-192	CyclingNP
UQCRQ	3.07976e-244	0.462195	0.82	0.511	1.0457e-239	CyclingNP
USP1	0	0.420106	0.609	0.233	0	CyclingNP
VCAN	5.48599e-84	0.289694	0.824	0.559	1.86271e-79	CyclingNP
VCL	4.29982e-164	0.294959	0.582	0.278	1.45996e-159	CyclingNP
VDAC1	1.01228e-307	0.495639	0.83	0.494	3.43711e-303	CyclingNP
VDAC2	6.15461e-99	0.278562	0.763	0.529	2.08974e-94	CyclingNP
VDAC3	6.0319e-258	0.350086	0.589	0.247	2.04807e-253	CyclingNP
VIM	0	0.310318	0.998	0.949	0	CyclingNP
VKORC1	1.3609e-79	0.273491	0.844	0.631	4.6208e-75	CyclingNP
VPS29	1.55925e-254	0.413158	0.702	0.353	5.29428e-250	CyclingNP
VPS35	1.65654e-139	0.260274	0.571	0.289	5.62462e-135	CyclingNP
WASHC3	2.97572e-161	0.265364	0.516	0.234	1.01037e-156	CyclingNP
WDR34	5.53074e-292	0.291763	0.416	0.126	1.87791e-287	CyclingNP
XPO1	0	0.397926	0.603	0.202	0	CyclingNP
XRCC5	8.07574e-138	0.348441	0.761	0.52	2.74204e-133	CyclingNP
XRCC6	4.53506e-115	0.27359	0.689	0.43	1.53984e-110	CyclingNP
YBX1	2.22795e-235	0.371988	0.939	0.76	7.56477e-231	CyclingNP
YIF1B	3.324e-282	0.293197	0.46	0.151	1.12863e-277	CyclingNP
YWHAB	1.01523e-149	0.330815	0.838	0.59	3.4471e-145	CyclingNP
YWHAE	1.23641e-164	0.324331	0.89	0.707	4.19811e-160	CyclingNP
YWHAH	2.77827e-280	0.494454	0.755	0.399	9.43334e-276	CyclingNP
YWHAQ	3.12251e-293	0.46734	0.874	0.629	1.06022e-288	CyclingNP
ZEB1	4.02355e-134	0.274468	0.559	0.283	1.36615e-129	CyclingNP
ZFAND2A	8.50977e-78	0.258257	0.528	0.315	2.88941e-73	CyclingNP
ZFR	5.79899e-203	0.437965	0.671	0.365	1.96899e-198	CyclingNP
ZNF367	0	0.338257	0.3	0.014	0	CyclingNP
ZWILCH	0	0.35326	0.406	0.041	0	CyclingNP
ZWINT	0	0.473925	0.475	0.031	0	CyclingNP
SPARCL1	0	1.86908	0.943	0.06	0	Endothelial cell
IFI27	0	1.61391	0.889	0.035	0	Endothelial cell
PECAM1	0	1.49967	0.873	0.023	0	Endothelial cell
PLVAP	0	1.47764	0.793	0.005	0	Endothelial cell
CCL14	0	1.43178	0.651	0.007	0	Endothelial cell
RAMP2	0	1.3867	0.829	0.095	0	Endothelial cell
CALCRL	0	1.38577	0.806	0.012	0	Endothelial cell
AQP1	0	1.38527	0.797	0.062	0	Endothelial cell
CD74	0	1.32544	0.722	0.084	0	Endothelial cell
RNASE1	0	1.3178	0.806	0.018	0	Endothelial cell
EGFL7	0	1.29209	0.782	0.009	0	Endothelial cell
GNG11	0	1.28747	0.915	0.34	0	Endothelial cell
IGFBP4	0	1.27879	0.847	0.158	0	Endothelial cell
ADGRL4	0	1.17933	0.73	0.002	0	Endothelial cell
HSPG2	0	1.15567	0.806	0.194	0	Endothelial cell
VWF	0	1.14413	0.641	0.004	0	Endothelial cell
COL4A1	0	1.13082	0.615	0.055	0	Endothelial cell
ITGA6	0	1.10331	0.736	0.055	0	Endothelial cell
EMCN	0	1.10072	0.722	0.003	0	Endothelial cell
PCAT19	0	1.0972	0.703	0.005	0	Endothelial cell
ECSCR	0	1.08896	0.698	0.005	0	Endothelial cell
NPDC1	0	1.07305	0.818	0.213	0	Endothelial cell
GIMAP7	0	1.06909	0.653	0.006	0	Endothelial cell
COL4A2	0	1.0549	0.62	0.061	0	Endothelial cell
ACKR1	0	1.05407	0.448	0.005	0	Endothelial cell
SOX18	0	1.05353	0.627	0.003	0	Endothelial cell
CD93	0	1.03286	0.69	0.025	0	Endothelial cell
PODXL	0	1.0188	0.623	0.008	0	Endothelial cell
SYNE2	0	1.01754	0.745	0.114	0	Endothelial cell
PALM2-AKAP2	0	0.996169	0.705	0.103	0	Endothelial cell
ESAM	0	0.988324	0.657	0.012	0	Endothelial cell
SPTBN1	0	0.986757	0.84	0.31	0	Endothelial cell
CD34	0	0.976616	0.638	0.007	0	Endothelial cell
ENG	0	0.976015	0.689	0.131	0	Endothelial cell
EPAS1	0	0.968139	0.772	0.207	0	Endothelial cell
TMSB10	0	0.959646	0.981	0.684	0	Endothelial cell
SLC9A3R2	0	0.955415	0.68	0.214	0	Endothelial cell
A2M	0	0.92653	0.87	0.32	0	Endothelial cell
HLA-DRA	0	0.921603	0.542	0.045	0	Endothelial cell
TCF4	0	0.919566	0.874	0.442	0	Endothelial cell
COL15A1	0	0.917041	0.616	0.126	0	Endothelial cell
HLA-DRB1	0	0.91511	0.595	0.077	0	Endothelial cell
RAMP3	0	0.909112	0.563	0.028	0	Endothelial cell
ADGRF5	0	0.908843	0.587	0.01	0	Endothelial cell
NFIB	0	0.905998	0.705	0.131	0	Endothelial cell
BCAM	0	0.904802	0.632	0.013	0	Endothelial cell
ELK3	0	0.904724	0.77	0.24	0	Endothelial cell
TMSB4X	0	0.898911	0.987	0.708	0	Endothelial cell
TSHZ2	0	0.893653	0.606	0.025	0	Endothelial cell
SPRY1	0	0.890753	0.531	0.014	0	Endothelial cell
FLT1	0	0.888106	0.674	0.162	0	Endothelial cell
GIMAP4	0	0.887205	0.583	0.007	0	Endothelial cell
FKBP1A	0	0.877847	0.824	0.417	0	Endothelial cell
MEF2C	0	0.874203	0.715	0.188	0	Endothelial cell
IFI16	0	0.864771	0.76	0.258	0	Endothelial cell
HLA-E	0	0.846958	0.94	0.59	0	Endothelial cell
CRIP2	0	0.845359	0.835	0.423	0	Endothelial cell
PLAT	0	0.844752	0.503	0.017	0	Endothelial cell
UTRN	0	0.839652	0.713	0.207	0	Endothelial cell
MGST2	0	0.829426	0.635	0.105	0	Endothelial cell
ZFP36L1	0	0.821343	0.845	0.361	0	Endothelial cell
CLEC14A	0	0.821252	0.551	0.001	0	Endothelial cell
TGFBR2	0	0.820159	0.799	0.381	0	Endothelial cell
MMRN2	0	0.818905	0.56	0.004	0	Endothelial cell
LDB2	0	0.810946	0.559	0.005	0	Endothelial cell
CDH5	0	0.807863	0.547	0.001	0	Endothelial cell
ARHGAP29	0	0.806885	0.719	0.251	0	Endothelial cell
IFITM1	0	0.805446	0.628	0.159	0	Endothelial cell
CLDN5	0	0.798272	0.441	0.011	0	Endothelial cell
PALMD	0	0.797824	0.651	0.179	0	Endothelial cell
ADAM15	0	0.793961	0.603	0.108	0	Endothelial cell
VAMP5	0	0.784317	0.674	0.234	0	Endothelial cell
HYAL2	0	0.781339	0.557	0.1	0	Endothelial cell
NR2F2	0	0.777995	0.587	0.098	0	Endothelial cell
CYYR1	0	0.775131	0.539	0.004	0	Endothelial cell
ADIRF	0	0.766382	0.702	0.351	0	Endothelial cell
APLNR	0	0.763123	0.435	0.002	0	Endothelial cell
IFITM3	0	0.762213	0.966	0.71	0	Endothelial cell
HEG1	0	0.759294	0.539	0.051	0	Endothelial cell
NRP1	0	0.758371	0.568	0.047	0	Endothelial cell
PLXND1	0	0.757783	0.572	0.074	0	Endothelial cell
PDLIM1	0	0.755381	0.564	0.065	0	Endothelial cell
PRCP	0	0.755165	0.614	0.222	0	Endothelial cell
LPAR6	0	0.749225	0.526	0.01	0	Endothelial cell
TIE1	0	0.748404	0.523	0.004	0	Endothelial cell
TXNIP	0	0.743229	0.82	0.482	0	Endothelial cell
LMO2	0	0.735688	0.55	0.027	0	Endothelial cell
IL32	0	0.732997	0.47	0.064	0	Endothelial cell
MYH9	0	0.732663	0.756	0.305	0	Endothelial cell
DIPK2B	0	0.724012	0.501	0.001	0	Endothelial cell
BMPR2	0	0.721805	0.618	0.165	0	Endothelial cell
SHANK3	0	0.721436	0.499	0.002	0	Endothelial cell
PTPRB	0	0.719865	0.502	0.006	0	Endothelial cell
STC1	0	0.71318	0.328	0.003	0	Endothelial cell
KDR	0	0.712869	0.479	0.002	0	Endothelial cell
SMAD1	0	0.706163	0.505	0.049	0	Endothelial cell
DPYSL2	0	0.705843	0.696	0.252	0	Endothelial cell
TNFSF10	0	0.705396	0.562	0.14	0	Endothelial cell
CLEC2B	0	0.704664	0.535	0.061	0	Endothelial cell
COL18A1	0	0.703789	0.526	0.104	0	Endothelial cell
MYCT1	0	0.703183	0.499	0.001	0	Endothelial cell
MTUS1	0	0.702622	0.585	0.156	0	Endothelial cell
TSPAN7	0	0.700288	0.46	0.006	0	Endothelial cell
GSN	0	0.698546	0.906	0.618	0	Endothelial cell
JAM2	0	0.694004	0.491	0.02	0	Endothelial cell
ARPC1B	0	0.693653	0.703	0.315	0	Endothelial cell
FOXP1	0	0.693425	0.744	0.36	0	Endothelial cell
GIMAP1	0	0.688715	0.474	0.003	0	Endothelial cell
TM4SF1	0	0.687738	0.795	0.452	0	Endothelial cell
MARCKS	0	0.684053	0.673	0.234	0	Endothelial cell
PCDH17	0	0.682584	0.467	0.04	0	Endothelial cell
MCAM	0	0.676311	0.439	0.024	0	Endothelial cell
ECE1	0	0.673966	0.558	0.085	0	Endothelial cell
TFPI	0	0.672097	0.52	0.1	0	Endothelial cell
CXCL12	0	0.670355	0.368	0.03	0	Endothelial cell
HLA-DPA1	0	0.670026	0.487	0.089	0	Endothelial cell
ICAM2	0	0.668979	0.466	0.035	0	Endothelial cell
IL33	0	0.659062	0.38	0.003	0	Endothelial cell
IGFBP7	0	0.65475	0.937	0.645	0	Endothelial cell
ADCY4	0	0.652323	0.467	0.005	0	Endothelial cell
RPL36A	0	0.649939	0.939	0.592	0	Endothelial cell
LAMA4	0	0.649697	0.481	0.079	0	Endothelial cell
CAVIN2	0	0.64843	0.404	0.008	0	Endothelial cell
MACF1	0	0.648339	0.678	0.295	0	Endothelial cell
MRTFB	0	0.648003	0.433	0.024	0	Endothelial cell
GASK1B	0	0.641809	0.445	0.011	0	Endothelial cell
FABP5	0	0.640606	0.56	0.268	0	Endothelial cell
EFNB2	0	0.637677	0.429	0.037	0	Endothelial cell
STOM	0	0.637264	0.654	0.261	0	Endothelial cell
KCTD12	0	0.636646	0.502	0.143	0	Endothelial cell
RAB11A	0	0.634611	0.643	0.26	0	Endothelial cell
RBP7	0	0.634167	0.404	0.016	0	Endothelial cell
ID3	0	0.633793	0.671	0.321	0	Endothelial cell
TMOD3	0	0.630857	0.616	0.217	0	Endothelial cell
SLFN5	0	0.628588	0.498	0.084	0	Endothelial cell
S1PR1	0	0.626918	0.462	0.016	0	Endothelial cell
FABP4	0	0.625856	0.29	0.019	0	Endothelial cell
THBD	0	0.624677	0.485	0.095	0	Endothelial cell
ETS2	0	0.624463	0.685	0.313	0	Endothelial cell
ITPRID2	0	0.623922	0.511	0.098	0	Endothelial cell
XAF1	0	0.623306	0.436	0.028	0	Endothelial cell
RAPGEF5	0	0.622968	0.449	0.03	0	Endothelial cell
CCDC85B	0	0.62287	0.714	0.404	0	Endothelial cell
NOTCH4	0	0.61511	0.415	0.018	0	Endothelial cell
GIMAP5	0	0.615062	0.411	0.002	0	Endothelial cell
ARGLU1	0	0.611855	0.764	0.453	0	Endothelial cell
HLA-B	0	0.611438	0.962	0.759	0	Endothelial cell
IL6ST	0	0.610055	0.774	0.483	0	Endothelial cell
APP	0	0.605803	0.791	0.495	0	Endothelial cell
SNCG	0	0.596827	0.425	0.036	0	Endothelial cell
PIK3C2A	0	0.590316	0.538	0.153	0	Endothelial cell
PSME1	0	0.586286	0.63	0.271	0	Endothelial cell
ETS1	0	0.585477	0.638	0.303	0	Endothelial cell
AHR	0	0.584355	0.473	0.069	0	Endothelial cell
SLCO2A1	0	0.581472	0.345	0.002	0	Endothelial cell
IL3RA	0	0.581461	0.431	0.006	0	Endothelial cell
GIMAP6	0	0.581291	0.41	0.002	0	Endothelial cell
PREX2	0	0.580273	0.434	0.047	0	Endothelial cell
TM4SF18	0	0.577521	0.379	0.001	0	Endothelial cell
TCIM	0	0.576936	0.362	0.004	0	Endothelial cell
PSMB9	0	0.575437	0.462	0.048	0	Endothelial cell
GRASP	0	0.57358	0.429	0.024	0	Endothelial cell
IGFBP5	0	0.573187	0.434	0.193	0	Endothelial cell
CRIM1	0	0.572868	0.551	0.192	0	Endothelial cell
TPM3	0	0.567973	0.802	0.538	0	Endothelial cell
SOX4	0	0.566928	0.561	0.269	0	Endothelial cell
IFITM2	0	0.566881	0.911	0.647	0	Endothelial cell
HDGFL3	0	0.566688	0.5	0.11	0	Endothelial cell
PLCB1	0	0.566179	0.42	0.029	0	Endothelial cell
ENTPD1	0	0.565264	0.414	0.022	0	Endothelial cell
DUSP23	0	0.563034	0.466	0.154	0	Endothelial cell
DNASE1L3	0	0.563012	0.279	0.003	0	Endothelial cell
CRIP1	0	0.560615	0.607	0.307	0	Endothelial cell
HDAC7	0	0.560527	0.448	0.035	0	Endothelial cell
SEPTIN2	0	0.554659	0.605	0.267	0	Endothelial cell
PSMB8	0	0.554242	0.492	0.099	0	Endothelial cell
RDX	0	0.5536	0.693	0.417	0	Endothelial cell
MMRN1	0	0.553089	0.325	0.001	0	Endothelial cell
SULF2	0	0.551374	0.493	0.122	0	Endothelial cell
ADAMTS9	0	0.550913	0.39	0.025	0	Endothelial cell
PTPRM	0	0.550701	0.459	0.074	0	Endothelial cell
SH3BP5	0	0.550199	0.594	0.256	0	Endothelial cell
GNAI2	0	0.547851	0.795	0.538	0	Endothelial cell
SEMA6A	0	0.546587	0.363	0.004	0	Endothelial cell
KIAA0355	0	0.546337	0.464	0.082	0	Endothelial cell
SNHG7	0	0.545036	0.694	0.391	0	Endothelial cell
DOCK9	0	0.543961	0.42	0.04	0	Endothelial cell
DOCK4	0	0.542174	0.403	0.014	0	Endothelial cell
PHACTR2	0	0.541597	0.518	0.169	0	Endothelial cell
THSD7A	0	0.539939	0.359	0.003	0	Endothelial cell
ATP5F1E	0	0.539791	0.888	0.653	0	Endothelial cell
TJP1	0	0.539752	0.576	0.237	0	Endothelial cell
CCDC50	0	0.538231	0.553	0.212	0	Endothelial cell
CAV1	0	0.536734	0.839	0.561	0	Endothelial cell
ROBO4	0	0.536197	0.38	0.004	0	Endothelial cell
NFIA	0	0.535235	0.693	0.401	0	Endothelial cell
MCTP1	0	0.532724	0.383	0.017	0	Endothelial cell
INSR	0	0.531023	0.427	0.15	0	Endothelial cell
LIMS2	0	0.529872	0.382	0.016	0	Endothelial cell
FLNB	0	0.527606	0.429	0.062	0	Endothelial cell
ARL4A	0	0.527345	0.491	0.185	0	Endothelial cell
TEK	0	0.527248	0.366	0.001	0	Endothelial cell
C1orf54	0	0.52685	0.364	0.032	0	Endothelial cell
CFI	0	0.52566	0.382	0.008	0	Endothelial cell
ITGB4	0	0.525447	0.354	0.018	0	Endothelial cell
NES	0	0.52305	0.354	0.01	0	Endothelial cell
ABLIM1	0	0.519368	0.415	0.047	0	Endothelial cell
SOCS3	0	0.518452	0.607	0.325	0	Endothelial cell
TACC1	0	0.518256	0.626	0.303	0	Endothelial cell
LUZP1	0	0.516877	0.547	0.248	0	Endothelial cell
KANK3	0	0.515917	0.379	0.004	0	Endothelial cell
FAM167B	0	0.515127	0.354	0.012	0	Endothelial cell
ADGRL2	0	0.513523	0.383	0.017	0	Endothelial cell
GNAQ	0	0.513286	0.535	0.2	0	Endothelial cell
FILIP1	0	0.512635	0.416	0.097	0	Endothelial cell
CNN3	0	0.512415	0.663	0.361	0	Endothelial cell
SASH1	0	0.511002	0.466	0.116	0	Endothelial cell
SOX7	0	0.509112	0.351	0.002	0	Endothelial cell
SMARCE1	0	0.507554	0.556	0.26	0	Endothelial cell
CDC37	0	0.50614	0.647	0.372	0	Endothelial cell
CRYBG3	0	0.505747	0.411	0.088	0	Endothelial cell
RAB13	0	0.504627	0.682	0.454	0	Endothelial cell
JAK1	0	0.504205	0.667	0.382	0	Endothelial cell
ACVRL1	0	0.502985	0.374	0.006	0	Endothelial cell
ERG	0	0.500205	0.434	0.085	0	Endothelial cell
GTF2I	0	0.498938	0.542	0.219	0	Endothelial cell
CDH13	0	0.498445	0.429	0.097	0	Endothelial cell
CAVIN1	0	0.495707	0.802	0.559	0	Endothelial cell
GUK1	0	0.495607	0.794	0.556	0	Endothelial cell
CLIC2	0	0.493502	0.359	0.012	0	Endothelial cell
HLA-F	0	0.490431	0.475	0.127	0	Endothelial cell
PDGFB	0	0.489922	0.303	0.006	0	Endothelial cell
CD200	0	0.489659	0.343	0.003	0	Endothelial cell
TPM4	0	0.486442	0.747	0.495	0	Endothelial cell
RASIP1	0	0.482316	0.369	0.012	0	Endothelial cell
RAI14	0	0.481876	0.431	0.113	0	Endothelial cell
LMCD1	0	0.480095	0.436	0.128	0	Endothelial cell
MYL12A	0	0.479437	0.81	0.608	0	Endothelial cell
H3F3A	0	0.477954	0.898	0.599	0	Endothelial cell
TMEM204	0	0.477189	0.366	0.027	0	Endothelial cell
BAZ2B	0	0.476537	0.468	0.124	0	Endothelial cell
ACTN4	0	0.475046	0.603	0.331	0	Endothelial cell
NUAK1	0	0.474747	0.401	0.09	0	Endothelial cell
KTN1	0	0.474094	0.806	0.594	0	Endothelial cell
NOSTRIN	0	0.474023	0.316	0.004	0	Endothelial cell
CEMIP2	0	0.473052	0.427	0.15	0	Endothelial cell
FRYL	0	0.472646	0.438	0.115	0	Endothelial cell
AFAP1L1	0	0.472	0.337	0.006	0	Endothelial cell
SYNPO	0	0.471089	0.443	0.124	0	Endothelial cell
GIMAP8	0	0.469976	0.319	0.001	0	Endothelial cell
SHC1	0	0.469705	0.463	0.164	0	Endothelial cell
TINAGL1	0	0.469548	0.351	0.018	0	Endothelial cell
FLI1	0	0.467618	0.378	0.036	0	Endothelial cell
KMT2A	0	0.467611	0.549	0.252	0	Endothelial cell
GBP4	0	0.466929	0.316	0.01	0	Endothelial cell
AFDN	0	0.466772	0.524	0.234	0	Endothelial cell
FBLN2	0	0.466636	0.288	0.036	0	Endothelial cell
NEAT1	0	0.46648	0.931	0.767	0	Endothelial cell
PGF	0	0.465727	0.29	0.052	0	Endothelial cell
PLEC	0	0.46568	0.529	0.237	0	Endothelial cell
NKTR	0	0.464968	0.57	0.284	0	Endothelial cell
NCOA7	0	0.463825	0.454	0.162	0	Endothelial cell
F2R	0	0.463071	0.379	0.046	0	Endothelial cell
PLPP3	0	0.462756	0.393	0.101	0	Endothelial cell
NOTCH1	0	0.461905	0.366	0.037	0	Endothelial cell
JCAD	0	0.461713	0.376	0.058	0	Endothelial cell
PARP14	0	0.460098	0.395	0.081	0	Endothelial cell
ZFP36L2	0	0.45928	0.708	0.419	0	Endothelial cell
KCNN3	0	0.458646	0.329	0.01	0	Endothelial cell
IFI44L	0	0.458359	0.259	0.009	0	Endothelial cell
RHOJ	0	0.457098	0.398	0.071	0	Endothelial cell
FAM110D	0	0.456917	0.322	0.004	0	Endothelial cell
MECOM	0	0.455973	0.319	0.004	0	Endothelial cell
FAM241A	0	0.455752	0.352	0.045	0	Endothelial cell
SEPTIN7	0	0.453841	0.736	0.468	0	Endothelial cell
RHOC	0	0.453095	0.723	0.498	0	Endothelial cell
LIFR	0	0.452815	0.321	0.084	0	Endothelial cell
RPS28	0	0.452704	0.981	0.835	0	Endothelial cell
ITGB1	0	0.452198	0.801	0.608	0	Endothelial cell
VWA1	0	0.452132	0.459	0.249	0	Endothelial cell
LAMC1	0	0.450654	0.444	0.13	0	Endothelial cell
CD320	0	0.450271	0.528	0.295	0	Endothelial cell
S100A16	0	0.449479	0.556	0.284	0	Endothelial cell
CTNND1	0	0.447895	0.435	0.122	0	Endothelial cell
WWTR1	0	0.445893	0.631	0.387	0	Endothelial cell
RAC1	0	0.445398	0.848	0.648	0	Endothelial cell
MAP3K11	0	0.445274	0.37	0.041	0	Endothelial cell
SHE	0	0.443135	0.313	0.002	0	Endothelial cell
LAMB1	0	0.442998	0.365	0.058	0	Endothelial cell
AKR1C3	0	0.441395	0.34	0.037	0	Endothelial cell
TNXB	0	0.441067	0.33	0.06	0	Endothelial cell
NID1	0	0.441026	0.347	0.027	0	Endothelial cell
TAGLN2	0	0.440877	0.804	0.593	0	Endothelial cell
MBNL2	0	0.440547	0.548	0.265	0	Endothelial cell
RPS17	0	0.439418	0.91	0.685	0	Endothelial cell
MALL	0	0.436753	0.367	0.1	0	Endothelial cell
PPP1R14B	0	0.43579	0.543	0.308	0	Endothelial cell
OGA	0	0.435549	0.439	0.151	0	Endothelial cell
CEP68	0	0.435487	0.361	0.059	0	Endothelial cell
TNRC6B	0	0.435452	0.534	0.261	0	Endothelial cell
EHD4	0	0.435279	0.414	0.131	0	Endothelial cell
LAP3	0	0.43403	0.468	0.211	0	Endothelial cell
CFLAR	0	0.43394	0.578	0.269	0	Endothelial cell
TSPAN18	0	0.433902	0.33	0.015	0	Endothelial cell
BCL6B	0	0.433616	0.311	0.002	0	Endothelial cell
HLA-C	0	0.433322	0.944	0.804	0	Endothelial cell
RESF1	0	0.431303	0.353	0.055	0	Endothelial cell
RBMS3	0	0.431032	0.363	0.07	0	Endothelial cell
FGD5	0	0.430928	0.332	0.02	0	Endothelial cell
ATRX	0	0.430721	0.648	0.399	0	Endothelial cell
BST2	0	0.430642	0.286	0.033	0	Endothelial cell
TLE5	0	0.430621	0.545	0.293	0	Endothelial cell
AKAP13	0	0.430322	0.623	0.387	0	Endothelial cell
AP1S2	0	0.430245	0.489	0.185	0	Endothelial cell
B2M	0	0.430084	0.997	0.953	0	Endothelial cell
ZEB1	0	0.428373	0.54	0.28	0	Endothelial cell
LYST	0	0.427883	0.393	0.116	0	Endothelial cell
CAST	0	0.427732	0.754	0.538	0	Endothelial cell
DYNC1LI2	0	0.426155	0.523	0.245	0	Endothelial cell
RASGRP3	0	0.425632	0.329	0.016	0	Endothelial cell
HBB	0	0.424968	0.453	0.131	0	Endothelial cell
STMN1	0	0.423745	0.388	0.096	0	Endothelial cell
SLC2A3	0	0.423462	0.469	0.148	0	Endothelial cell
PTPN12	0	0.422693	0.549	0.276	0	Endothelial cell
HSPB1	0	0.422382	0.922	0.697	0	Endothelial cell
ATP8B1	0	0.420422	0.322	0.017	0	Endothelial cell
PPM1F	0	0.420372	0.344	0.039	0	Endothelial cell
CTTNBP2NL	0	0.419685	0.384	0.076	0	Endothelial cell
SP100	0	0.418987	0.52	0.253	0	Endothelial cell
GMFG	0	0.41834	0.413	0.077	0	Endothelial cell
TAGLN	0	0.417664	0.373	0.107	0	Endothelial cell
CARD8	0	0.417264	0.37	0.048	0	Endothelial cell
ELK4	0	0.417101	0.407	0.124	0	Endothelial cell
ADAM10	0	0.416594	0.423	0.105	0	Endothelial cell
MAGI1	0	0.416414	0.313	0.007	0	Endothelial cell
EPHB4	0	0.415855	0.343	0.036	0	Endothelial cell
SWAP70	0	0.415632	0.485	0.226	0	Endothelial cell
SNRK	0	0.415567	0.383	0.075	0	Endothelial cell
TSPAN14	0	0.414121	0.367	0.052	0	Endothelial cell
PKP4	0	0.413234	0.345	0.062	0	Endothelial cell
PDK4	0	0.412005	0.395	0.144	0	Endothelial cell
FTX	0	0.411371	0.397	0.146	0	Endothelial cell
RALGAPA2	0	0.411263	0.345	0.041	0	Endothelial cell
EEF1G	0	0.41087	0.862	0.553	0	Endothelial cell
HHEX	0	0.410734	0.322	0.018	0	Endothelial cell
FZD4	0	0.410448	0.306	0.018	0	Endothelial cell
PTMS	0	0.409825	0.792	0.572	0	Endothelial cell
TMEM173	0	0.409463	0.42	0.134	0	Endothelial cell
ARHGEF12	0	0.409202	0.458	0.176	0	Endothelial cell
CD9	0	0.40916	0.821	0.606	0	Endothelial cell
CAPNS1	0	0.409065	0.598	0.36	0	Endothelial cell
LIMA1	0	0.408757	0.464	0.19	0	Endothelial cell
VPS13C	0	0.407343	0.417	0.148	0	Endothelial cell
DYNC1H1	0	0.406927	0.525	0.264	0	Endothelial cell
ARHGEF15	0	0.406613	0.304	0.001	0	Endothelial cell
SRP14	0	0.40552	0.925	0.788	0	Endothelial cell
ASAP1	0	0.405059	0.496	0.225	0	Endothelial cell
TMEM255B	0	0.405027	0.353	0.061	0	Endothelial cell
TNS2	0	0.405011	0.405	0.119	0	Endothelial cell
ANKRD29	0	0.403384	0.278	0.011	0	Endothelial cell
TAX1BP3	0	0.403272	0.409	0.149	0	Endothelial cell
EFNA1	0	0.402177	0.43	0.174	0	Endothelial cell
RAPGEF3	0	0.401957	0.286	0.012	0	Endothelial cell
UACA	0	0.401831	0.54	0.298	0	Endothelial cell
ARHGEF3	0	0.401758	0.318	0.025	0	Endothelial cell
HLA-DPB1	0	0.401249	0.408	0.168	0	Endothelial cell
TRIOBP	0	0.400996	0.422	0.158	0	Endothelial cell
CTSH	0	0.399965	0.317	0.04	0	Endothelial cell
RNF213	0	0.399272	0.421	0.135	0	Endothelial cell
NRARP	0	0.398306	0.285	0.013	0	Endothelial cell
SELENOP	0	0.397177	0.474	0.204	0	Endothelial cell
FLNA	0	0.396625	0.511	0.257	0	Endothelial cell
REV3L	0	0.396453	0.398	0.131	0	Endothelial cell
DUSP6	0	0.396353	0.486	0.225	0	Endothelial cell
LTC4S	0	0.395873	0.268	0.056	0	Endothelial cell
SNTB2	0	0.394866	0.422	0.166	0	Endothelial cell
RPL26	0	0.393905	0.98	0.839	0	Endothelial cell
ADAMTS1	0	0.393711	0.384	0.161	0	Endothelial cell
C9orf16	0	0.39252	0.529	0.303	0	Endothelial cell
NECTIN2	0	0.391612	0.387	0.126	0	Endothelial cell
ARID1B	0	0.390645	0.485	0.238	0	Endothelial cell
GNB1	0	0.390472	0.62	0.381	0	Endothelial cell
PRKCH	0	0.388909	0.342	0.053	0	Endothelial cell
HMGB1	0	0.385734	0.922	0.772	0	Endothelial cell
PAK2	0	0.385596	0.58	0.347	0	Endothelial cell
RPL35	0	0.385227	0.945	0.766	0	Endothelial cell
PTP4A3	0	0.385138	0.271	0.016	0	Endothelial cell
PLEKHG1	0	0.384932	0.303	0.02	0	Endothelial cell
ODF2L	0	0.383645	0.405	0.144	0	Endothelial cell
PXN	0	0.38345	0.381	0.101	0	Endothelial cell
FNBP1L	0	0.381965	0.339	0.056	0	Endothelial cell
SELENON	0	0.381731	0.326	0.05	0	Endothelial cell
SELENOW	0	0.381207	0.731	0.53	0	Endothelial cell
RUNX1T1	0	0.379158	0.314	0.059	0	Endothelial cell
SPTAN1	0	0.37898	0.487	0.24	0	Endothelial cell
RPL28	0	0.37873	0.971	0.811	0	Endothelial cell
RNASEK	0	0.37697	0.776	0.521	0	Endothelial cell
MCF2L	0	0.375802	0.278	0.016	0	Endothelial cell
HLA-A	0	0.373658	0.95	0.814	0	Endothelial cell
APOLD1	0	0.373608	0.256	0.019	0	Endothelial cell
MAP3K1	0	0.372655	0.277	0.028	0	Endothelial cell
SLC12A2	0	0.371361	0.355	0.118	0	Endothelial cell
MDK	0	0.37016	0.31	0.048	0	Endothelial cell
EBF1	0	0.368918	0.331	0.072	0	Endothelial cell
PTPRG	0	0.368362	0.324	0.083	0	Endothelial cell
RBPMS	0	0.367057	0.339	0.059	0	Endothelial cell
ARHGAP31	0	0.36585	0.313	0.042	0	Endothelial cell
UBE2V1	0	0.364078	0.502	0.283	0	Endothelial cell
SOX17	0	0.363564	0.256	0.001	0	Endothelial cell
LRRC32	0	0.363548	0.271	0.016	0	Endothelial cell
TMA7	0	0.36317	0.796	0.61	0	Endothelial cell
TMEM273	0	0.363069	0.25	0.008	0	Endothelial cell
RPL41	0	0.363033	0.984	0.809	0	Endothelial cell
JUP	0	0.362842	0.282	0.015	0	Endothelial cell
DOCK6	0	0.362421	0.287	0.02	0	Endothelial cell
RPL18A	0	0.362108	0.968	0.781	0	Endothelial cell
RPS15	0	0.362043	0.971	0.801	0	Endothelial cell
CERT1	0	0.361766	0.362	0.129	0	Endothelial cell
PDE2A	0	0.360414	0.259	0.002	0	Endothelial cell
IGFBP2	0	0.358731	0.25	0.012	0	Endothelial cell
TMEM123	0	0.35861	0.504	0.248	0	Endothelial cell
SLC44A2	0	0.358597	0.385	0.136	0	Endothelial cell
SET	0	0.35819	0.777	0.636	0	Endothelial cell
MGLL	0	0.357849	0.387	0.158	0	Endothelial cell
NEURL1B	0	0.356541	0.252	0.009	0	Endothelial cell
MT-ND3	0	0.355187	0.961	0.839	0	Endothelial cell
SCARF1	0	0.35494	0.271	0.006	0	Endothelial cell
CCDC3	0	0.352911	0.261	0.02	0	Endothelial cell
TNFAIP8L1	0	0.350241	0.261	0.009	0	Endothelial cell
BTN3A2	0	0.34841	0.274	0.032	0	Endothelial cell
MYCBP2	0	0.345785	0.431	0.206	0	Endothelial cell
TSPAN9	0	0.345454	0.301	0.044	0	Endothelial cell
CDC42BPB	0	0.344957	0.365	0.124	0	Endothelial cell
CNOT6L	0	0.344445	0.379	0.134	0	Endothelial cell
DLC1	0	0.344407	0.38	0.154	0	Endothelial cell
STIM2	0	0.343814	0.306	0.051	0	Endothelial cell
SHROOM4	0	0.343553	0.281	0.027	0	Endothelial cell
STAB1	0	0.343498	0.262	0.011	0	Endothelial cell
RASAL2	0	0.342869	0.359	0.15	0	Endothelial cell
CD59	0	0.342581	0.866	0.719	0	Endothelial cell
RPL39	0	0.342492	0.97	0.851	0	Endothelial cell
CCDC69	0	0.341468	0.257	0.011	0	Endothelial cell
DIAPH2	0	0.339904	0.323	0.072	0	Endothelial cell
BACE2	0	0.338413	0.373	0.17	0	Endothelial cell
ZNF280D	0	0.337066	0.38	0.156	0	Endothelial cell
RPS6KA3	0	0.336863	0.405	0.17	0	Endothelial cell
RPS15A	0	0.33568	0.969	0.853	0	Endothelial cell
RPL38	0	0.335574	0.954	0.843	0	Endothelial cell
TNFRSF14	0	0.33456	0.276	0.031	0	Endothelial cell
ISG15	0	0.330296	0.3	0.069	0	Endothelial cell
TNFAIP1	0	0.330239	0.286	0.041	0	Endothelial cell
YPEL2	0	0.327898	0.328	0.108	0	Endothelial cell
GNB4	0	0.327754	0.313	0.075	0	Endothelial cell
AIDA	0	0.32711	0.336	0.108	0	Endothelial cell
SYNGR2	0	0.325339	0.299	0.078	0	Endothelial cell
DICER1	0	0.32471	0.37	0.149	0	Endothelial cell
RPL36	0	0.324262	0.964	0.829	0	Endothelial cell
RIN2	0	0.323439	0.325	0.096	0	Endothelial cell
RPL29	0	0.323294	0.959	0.819	0	Endothelial cell
RPL22	0	0.322345	0.951	0.812	0	Endothelial cell
MPDZ	0	0.322327	0.315	0.083	0	Endothelial cell
NHSL2	0	0.322242	0.3	0.049	0	Endothelial cell
PTMA	0	0.321557	0.989	0.891	0	Endothelial cell
DGKH	0	0.321494	0.3	0.082	0	Endothelial cell
GRB10	0	0.321087	0.308	0.085	0	Endothelial cell
PLEKHO1	0	0.320727	0.306	0.086	0	Endothelial cell
TSPAN12	0	0.320513	0.26	0.027	0	Endothelial cell
EHD2	0	0.317474	0.348	0.141	0	Endothelial cell
LXN	0	0.317198	0.272	0.088	0	Endothelial cell
FZD6	0	0.316305	0.265	0.039	0	Endothelial cell
RIPOR1	0	0.315513	0.303	0.078	0	Endothelial cell
HSD17B11	0	0.31354	0.347	0.086	0	Endothelial cell
FILIP1L	0	0.309404	0.288	0.093	0	Endothelial cell
MYOF	0	0.308996	0.315	0.112	0	Endothelial cell
RPS6KA2	0	0.308063	0.254	0.026	0	Endothelial cell
SIGIRR	0	0.306235	0.295	0.065	0	Endothelial cell
ADAR	0	0.306088	0.405	0.18	0	Endothelial cell
IRF9	0	0.305767	0.286	0.084	0	Endothelial cell
RALGDS	0	0.305067	0.28	0.063	0	Endothelial cell
SOCS2	0	0.303472	0.332	0.12	0	Endothelial cell
PTPRK	0	0.302447	0.307	0.088	0	Endothelial cell
F11R	0	0.301859	0.258	0.024	0	Endothelial cell
MMP2	0	0.301841	0.336	0.099	0	Endothelial cell
KNOP1	0	0.301804	0.293	0.098	0	Endothelial cell
ADGRG1	0	0.301011	0.253	0.041	0	Endothelial cell
LIPA	0	0.300674	0.278	0.044	0	Endothelial cell
FYN	0	0.300444	0.309	0.088	0	Endothelial cell
PRXL2A	0	0.298235	0.276	0.079	0	Endothelial cell
DBN1	0	0.298129	0.281	0.065	0	Endothelial cell
RPLP2	0	0.295146	0.973	0.856	0	Endothelial cell
KANSL1	0	0.292959	0.351	0.146	0	Endothelial cell
PLAAT3	0	0.292054	0.316	0.11	0	Endothelial cell
CPNE8	0	0.290861	0.286	0.086	0	Endothelial cell
FMNL3	0	0.290155	0.263	0.039	0	Endothelial cell
ARHGDIB	0	0.289561	0.461	0.166	0	Endothelial cell
SEPTIN9	0	0.289461	0.306	0.113	0	Endothelial cell
CDK17	0	0.287513	0.324	0.121	0	Endothelial cell
SEPTIN11	0	0.283276	0.329	0.131	0	Endothelial cell
FAT4	0	0.282944	0.25	0.057	0	Endothelial cell
GIT1	0	0.282866	0.26	0.044	0	Endothelial cell
ARHGEF7	0	0.282663	0.282	0.07	0	Endothelial cell
PCMTD2	0	0.282229	0.264	0.063	0	Endothelial cell
MGAT4A	0	0.28213	0.273	0.06	0	Endothelial cell
APBB2	0	0.281265	0.295	0.094	0	Endothelial cell
ATP11C	0	0.281144	0.282	0.083	0	Endothelial cell
RBMS2	0	0.280693	0.266	0.063	0	Endothelial cell
MT-ND2	0	0.27951	0.967	0.869	0	Endothelial cell
RPS24	0	0.278968	0.985	0.898	0	Endothelial cell
TCF12	0	0.278767	0.326	0.124	0	Endothelial cell
PRKAA1	0	0.277325	0.318	0.111	0	Endothelial cell
PEAK1	0	0.276941	0.284	0.093	0	Endothelial cell
CEP170	0	0.274641	0.326	0.123	0	Endothelial cell
ARHGAP23	0	0.273865	0.264	0.067	0	Endothelial cell
RAPGEF1	0	0.273414	0.265	0.067	0	Endothelial cell
CHD7	0	0.272887	0.291	0.084	0	Endothelial cell
SRGAP2	0	0.272729	0.271	0.068	0	Endothelial cell
PPIA	0	0.270156	0.889	0.786	0	Endothelial cell
HBA2	0	0.269895	0.263	0.071	0	Endothelial cell
ELMO1	0	0.269606	0.277	0.065	0	Endothelial cell
TANC1	0	0.269367	0.279	0.08	0	Endothelial cell
RPS18	0	0.269303	0.984	0.85	0	Endothelial cell
CD2AP	0	0.268832	0.296	0.106	0	Endothelial cell
RPS23	0	0.268007	0.981	0.87	0	Endothelial cell
UBA52	0	0.267772	0.946	0.821	0	Endothelial cell
TASOR	0	0.266532	0.277	0.091	0	Endothelial cell
BAZ2A	0	0.265547	0.314	0.118	0	Endothelial cell
CDK11A	0	0.262991	0.276	0.073	0	Endothelial cell
GRAMD1A	0	0.262272	0.288	0.083	0	Endothelial cell
KLHL5	0	0.260135	0.25	0.053	0	Endothelial cell
GSDMD	0	0.259548	0.296	0.108	0	Endothelial cell
ZDHHC17	0	0.258409	0.264	0.083	0	Endothelial cell
RPS29	0	0.255826	0.969	0.882	0	Endothelial cell
LY96	0	0.255546	0.271	0.083	0	Endothelial cell
CASP4	0	0.252059	0.316	0.115	0	Endothelial cell
SP110	0	0.251363	0.295	0.101	0	Endothelial cell
PROS1	2.75136e-305	0.29493	0.354	0.151	9.34196e-301	Endothelial cell
RPL12	1.64439e-304	0.25537	0.965	0.843	5.58336e-300	Endothelial cell
MAP4K4	3.74307e-304	0.334414	0.503	0.261	1.27092e-299	Endothelial cell
ZNF521	1.66125e-301	0.291269	0.322	0.13	5.64062e-297	Endothelial cell
RERE	6.56458e-297	0.280614	0.365	0.157	2.22894e-292	Endothelial cell
SPCS3	4.40932e-295	0.377658	0.546	0.335	1.49714e-290	Endothelial cell
CMIP	5.62182e-295	0.337701	0.474	0.245	1.90883e-290	Endothelial cell
ITPR1	6.33242e-295	0.272321	0.285	0.108	2.15011e-290	Endothelial cell
YES1	4.33788e-294	0.333604	0.399	0.193	1.47288e-289	Endothelial cell
TAOK1	8.76819e-293	0.322715	0.44	0.217	2.97715e-288	Endothelial cell
MYL12B	1.13041e-291	0.300121	0.812	0.712	3.83818e-287	Endothelial cell
RPS7	7.65556e-290	0.251437	0.953	0.833	2.59937e-285	Endothelial cell
PLS3	1.09728e-289	0.371884	0.533	0.303	3.72572e-285	Endothelial cell
RB1	6.41842e-288	0.25706	0.297	0.115	2.17931e-283	Endothelial cell
SPHK1	1.94307e-287	0.304941	0.345	0.149	6.5975e-283	Endothelial cell
ABHD17A	1.29522e-285	0.330156	0.405	0.207	4.39778e-281	Endothelial cell
PRKD3	1.50365e-285	0.251692	0.295	0.114	5.1055e-281	Endothelial cell
WASF2	2.58364e-285	0.350299	0.661	0.467	8.77248e-281	Endothelial cell
HIP1	3.98004e-285	0.266546	0.337	0.141	1.35138e-280	Endothelial cell
PON2	2.1887e-284	0.282594	0.335	0.147	7.43153e-280	Endothelial cell
ATP5ME	1.52403e-283	0.374773	0.624	0.426	5.17468e-279	Endothelial cell
SERPINB6	2.55172e-283	0.374377	0.581	0.382	8.66411e-279	Endothelial cell
YWHAB	6.30136e-281	0.31917	0.756	0.589	2.13956e-276	Endothelial cell
C5orf24	6.39216e-281	0.323346	0.435	0.226	2.17039e-276	Endothelial cell
SERPINH1	9.61263e-280	0.394053	0.524	0.306	3.26387e-275	Endothelial cell
SETX	6.29516e-279	0.317041	0.423	0.208	2.13746e-274	Endothelial cell
ATP2B4	1.38038e-278	0.314111	0.404	0.195	4.68696e-274	Endothelial cell
QKI	2.17672e-278	0.349152	0.646	0.447	7.39083e-274	Endothelial cell
PPP2R5A	2.08075e-277	0.265965	0.362	0.158	7.06498e-273	Endothelial cell
LHFPL6	3.72743e-276	0.286157	0.363	0.162	1.26561e-271	Endothelial cell
MAST4	6.46084e-276	0.31034	0.358	0.161	2.19371e-271	Endothelial cell
CCNL2	3.06113e-274	0.283225	0.355	0.157	1.03938e-269	Endothelial cell
BIRC6	2.45132e-273	0.289054	0.357	0.16	8.3232e-269	Endothelial cell
SEPTIN10	1.92427e-271	0.316598	0.401	0.202	6.53365e-267	Endothelial cell
RO60	8.08605e-271	0.335803	0.425	0.225	2.74554e-266	Endothelial cell
JAG1	2.56899e-270	0.33744	0.386	0.182	8.72273e-266	Endothelial cell
PHF14	4.05558e-268	0.305632	0.405	0.202	1.37703e-263	Endothelial cell
CSNK1A1	5.15646e-268	0.335028	0.701	0.545	1.75082e-263	Endothelial cell
NAA10	2.28373e-267	0.331284	0.412	0.22	7.75417e-263	Endothelial cell
LIMS1	8.76815e-267	0.367127	0.632	0.451	2.97714e-262	Endothelial cell
ARL2	5.7431e-266	0.352469	0.556	0.359	1.95001e-261	Endothelial cell
MARCKSL1	2.96237e-264	0.379869	0.489	0.282	1.00584e-259	Endothelial cell
PCBP2	1.37752e-262	0.312367	0.735	0.593	4.67724e-258	Endothelial cell
GNB2	2.37648e-262	0.34482	0.506	0.31	8.06909e-258	Endothelial cell
LMNA	1.1647e-260	0.342607	0.811	0.624	3.95464e-256	Endothelial cell
HOXB7	6.79919e-260	0.256763	0.299	0.124	2.3086e-255	Endothelial cell
CD151	6.34325e-259	0.344456	0.653	0.444	2.15379e-254	Endothelial cell
PRMT1	5.39864e-258	0.348364	0.486	0.295	1.83306e-253	Endothelial cell
SERBP1	2.78843e-256	0.303915	0.751	0.613	9.46785e-252	Endothelial cell
KRTCAP2	9.49847e-256	0.339755	0.671	0.457	3.22511e-251	Endothelial cell
HIPK3	3.21854e-255	0.329554	0.487	0.276	1.09282e-250	Endothelial cell
WNK1	9.76773e-255	0.336348	0.503	0.291	3.31654e-250	Endothelial cell
RPL17	1.88305e-253	0.442648	0.96	0.614	6.39369e-249	Endothelial cell
TGFBR3	4.37183e-252	0.370544	0.432	0.233	1.48441e-247	Endothelial cell
SUMO2	4.74957e-251	0.28108	0.808	0.665	1.61267e-246	Endothelial cell
LYPLA1	6.33696e-249	0.269079	0.348	0.163	2.15165e-244	Endothelial cell
MTIF3	3.47366e-247	0.32452	0.42	0.224	1.17945e-242	Endothelial cell
FSCN1	7.36437e-246	0.370759	0.451	0.264	2.5005e-241	Endothelial cell
HNRNPU	1.71734e-245	0.303836	0.776	0.661	5.83106e-241	Endothelial cell
SMAD2	2.5323e-245	0.275009	0.344	0.158	8.59816e-241	Endothelial cell
YBX3	1.64031e-244	0.296577	0.819	0.685	5.5695e-240	Endothelial cell
PLSCR1	6.1596e-244	0.315184	0.463	0.256	2.09143e-239	Endothelial cell
UPF2	1.12947e-243	0.290362	0.407	0.206	3.835e-239	Endothelial cell
SRSF4	2.30135e-243	0.326777	0.494	0.294	7.81401e-239	Endothelial cell
DDX17	4.92027e-243	0.328872	0.749	0.59	1.67063e-238	Endothelial cell
MAP1B	1.99303e-242	0.311315	0.319	0.14	6.76712e-238	Endothelial cell
RPS4Y1	3.26356e-242	0.368036	0.684	0.388	1.10811e-237	Endothelial cell
SLC39A10	4.16329e-242	0.250755	0.299	0.127	1.4136e-237	Endothelial cell
FXYD5	8.61032e-242	0.315644	0.752	0.58	2.92355e-237	Endothelial cell
CRK	1.04326e-241	0.291278	0.422	0.224	3.54229e-237	Endothelial cell
CALD1	1.18239e-241	0.342774	0.695	0.513	4.01468e-237	Endothelial cell
ATF7IP	8.46521e-241	0.255524	0.336	0.15	2.87428e-236	Endothelial cell
ITGA5	2.00476e-240	0.314544	0.456	0.246	6.80695e-236	Endothelial cell
TIA1	5.31755e-239	0.263859	0.311	0.137	1.80552e-234	Endothelial cell
ERICH1	6.92834e-239	0.282658	0.37	0.182	2.35245e-234	Endothelial cell
RAP1B	9.51498e-239	0.334989	0.603	0.424	3.23071e-234	Endothelial cell
PCMTD1	7.18534e-237	0.323151	0.491	0.286	2.43971e-232	Endothelial cell
POLR2L	2.29034e-236	0.331265	0.693	0.525	7.77662e-232	Endothelial cell
SMAD5	5.46694e-236	0.314276	0.436	0.239	1.85624e-231	Endothelial cell
MIS18BP1	1.219e-235	0.268144	0.334	0.153	4.13899e-231	Endothelial cell
ANKRD28	8.87352e-235	0.343408	0.565	0.36	3.01291e-230	Endothelial cell
ENDOD1	9.07225e-235	0.273725	0.279	0.119	3.08039e-230	Endothelial cell
PIK3R3	9.5041e-235	0.261434	0.282	0.119	3.22702e-230	Endothelial cell
RSU1	2.07557e-234	0.257673	0.346	0.162	7.04741e-230	Endothelial cell
RPL23A	1.76776e-232	0.27796	0.953	0.803	6.00225e-228	Endothelial cell
STAT3	3.93297e-231	0.315478	0.608	0.411	1.3354e-226	Endothelial cell
RAB5C	2.50677e-230	0.3149	0.495	0.312	8.51148e-226	Endothelial cell
N4BP2L2	1.35599e-229	0.32677	0.71	0.54	4.60414e-225	Endothelial cell
AFF1	1.0571e-227	0.29333	0.382	0.194	3.58927e-223	Endothelial cell
NUCKS1	3.93939e-227	0.295617	0.789	0.658	1.33758e-222	Endothelial cell
SOS1	4.32746e-227	0.254247	0.286	0.123	1.46935e-222	Endothelial cell
PSIP1	2.6758e-224	0.322658	0.495	0.3	9.0854e-220	Endothelial cell
HNRNPA3	5.9254e-224	0.272901	0.761	0.652	2.01191e-219	Endothelial cell
PHACTR4	1.76203e-223	0.299418	0.399	0.212	5.98281e-219	Endothelial cell
NCKAP1	4.3296e-223	0.316158	0.488	0.298	1.47007e-218	Endothelial cell
ATXN3	1.74646e-222	0.261816	0.314	0.145	5.92992e-218	Endothelial cell
FRMD4B	2.14265e-221	0.29647	0.468	0.264	7.27516e-217	Endothelial cell
NME2	5.75416e-221	0.356002	0.843	0.553	1.95377e-216	Endothelial cell
MT-ND1	1.32937e-220	0.252921	0.942	0.84	4.51374e-216	Endothelial cell
GYPC	1.6405e-220	0.341138	0.45	0.268	5.57014e-216	Endothelial cell
SKAP2	3.29938e-220	0.277376	0.439	0.239	1.12027e-215	Endothelial cell
ROCK2	5.85554e-220	0.30877	0.456	0.266	1.98819e-215	Endothelial cell
RSF1	1.211e-219	0.308434	0.491	0.296	4.11182e-215	Endothelial cell
DDX46	1.45177e-218	0.321991	0.529	0.346	4.92935e-214	Endothelial cell
CAP1	1.4917e-217	0.303784	0.46	0.274	5.06491e-213	Endothelial cell
HIGD2A	2.208e-217	0.286365	0.413	0.229	7.49703e-213	Endothelial cell
UPF3A	2.79513e-217	0.291713	0.414	0.228	9.49058e-213	Endothelial cell
PET100	1.60263e-216	0.310385	0.494	0.304	5.44156e-212	Endothelial cell
RBM5	1.67492e-216	0.271747	0.386	0.199	5.68704e-212	Endothelial cell
SNAP23	1.26011e-215	0.261156	0.379	0.194	4.27857e-211	Endothelial cell
KAT6A	9.7941e-215	0.251617	0.358	0.176	3.32549e-210	Endothelial cell
CAV2	2.18436e-214	0.3204	0.51	0.321	7.41677e-210	Endothelial cell
NUTM2A-AS1	1.21455e-212	0.269509	0.348	0.177	4.12389e-208	Endothelial cell
HP1BP3	1.86598e-212	0.312331	0.645	0.466	6.33574e-208	Endothelial cell
MSRB3	1.91201e-211	0.264925	0.328	0.16	6.49202e-207	Endothelial cell
PTPRA	4.49773e-211	0.283285	0.395	0.213	1.52716e-206	Endothelial cell
ZFP36	3.48399e-210	0.354131	0.687	0.48	1.18295e-205	Endothelial cell
SORBS2	1.55133e-209	0.251661	0.263	0.112	5.26737e-205	Endothelial cell
EFCAB14	3.27962e-209	0.296019	0.418	0.236	1.11356e-204	Endothelial cell
CARHSP1	1.49976e-208	0.317074	0.438	0.262	5.09228e-204	Endothelial cell
FLOT1	1.02401e-207	0.308051	0.513	0.336	3.47691e-203	Endothelial cell
PRRC2C	2.4588e-207	0.277195	0.729	0.593	8.34862e-203	Endothelial cell
MSN	4.57055e-207	0.3134	0.671	0.516	1.55188e-202	Endothelial cell
SNRNP70	1.06437e-206	0.291677	0.427	0.245	3.61398e-202	Endothelial cell
RBM26	1.21506e-206	0.26569	0.352	0.178	4.12561e-202	Endothelial cell
MYL9	3.52324e-206	0.279485	0.346	0.17	1.19628e-201	Endothelial cell
AAK1	1.48911e-204	0.250478	0.325	0.157	5.05612e-200	Endothelial cell
NUMA1	8.415e-204	0.26969	0.345	0.176	2.85723e-199	Endothelial cell
PLPP1	1.18329e-203	0.337365	0.34	0.178	4.01775e-199	Endothelial cell
PKIG	2.21508e-203	0.322508	0.422	0.256	7.5211e-199	Endothelial cell
MYO6	9.53718e-203	0.255704	0.32	0.157	3.23826e-198	Endothelial cell
TUG1	1.72145e-202	0.267265	0.347	0.177	5.84502e-198	Endothelial cell
PSME2	5.04513e-202	0.29265	0.418	0.241	1.71302e-197	Endothelial cell
NAA38	6.81905e-201	0.328014	0.572	0.417	2.31534e-196	Endothelial cell
ID1	2.30981e-200	0.379231	0.582	0.381	7.84273e-196	Endothelial cell
RALA	5.56505e-200	0.278969	0.352	0.186	1.88956e-195	Endothelial cell
UQCR11	6.61413e-200	0.299971	0.647	0.502	2.24576e-195	Endothelial cell
MDM4	1.0043e-199	0.282004	0.387	0.209	3.41001e-195	Endothelial cell
ATP5F1D	1.00947e-198	0.302056	0.615	0.444	3.42756e-194	Endothelial cell
CYB5A	1.76037e-197	0.275678	0.388	0.216	5.97718e-193	Endothelial cell
DYNC1I2	8.75936e-197	0.302151	0.524	0.349	2.97415e-192	Endothelial cell
ELF2	2.88773e-196	0.252051	0.439	0.245	9.805e-192	Endothelial cell
BPTF	5.48607e-196	0.297895	0.546	0.365	1.86274e-191	Endothelial cell
SMARCA2	2.01103e-195	0.26167	0.422	0.234	6.82824e-191	Endothelial cell
SNHG14	2.62181e-195	0.296873	0.353	0.185	8.9021e-191	Endothelial cell
GJA1	1.09783e-194	0.279517	0.385	0.202	3.72758e-190	Endothelial cell
TUBB	1.79464e-194	0.302575	0.664	0.524	6.09353e-190	Endothelial cell
XPO1	1.92716e-193	0.254677	0.382	0.202	6.54346e-189	Endothelial cell
ZBTB38	1.97765e-193	0.302729	0.468	0.289	6.71493e-189	Endothelial cell
RALBP1	5.44627e-192	0.287576	0.475	0.298	1.84923e-187	Endothelial cell
PSMA6	9.28233e-192	0.291233	0.458	0.285	3.15172e-187	Endothelial cell
ASH1L	1.49499e-190	0.292202	0.498	0.316	5.07608e-186	Endothelial cell
BNIP2	2.50034e-188	0.290168	0.512	0.335	8.48966e-184	Endothelial cell
AHNAK	1.11152e-187	0.281974	0.777	0.642	3.77404e-183	Endothelial cell
ERBIN	1.45359e-187	0.250383	0.354	0.186	4.93551e-183	Endothelial cell
ATP5MC2	5.79407e-187	0.271297	0.774	0.619	1.96732e-182	Endothelial cell
CRBN	9.09025e-187	0.256524	0.351	0.186	3.0865e-182	Endothelial cell
PTPN14	9.8346e-186	0.258776	0.343	0.178	3.33924e-181	Endothelial cell
SNX6	1.06388e-185	0.287325	0.501	0.328	3.61231e-181	Endothelial cell
RBM17	1.48858e-185	0.293873	0.482	0.314	5.05433e-181	Endothelial cell
SLK	2.95888e-185	0.291293	0.486	0.305	1.00466e-180	Endothelial cell
APEX1	9.76249e-185	0.263423	0.391	0.224	3.31476e-180	Endothelial cell
GSTK1	2.57022e-183	0.276242	0.431	0.26	8.72693e-179	Endothelial cell
MBNL1	1.58134e-182	0.280877	0.732	0.579	5.36928e-178	Endothelial cell
AKT3	4.37037e-182	0.254594	0.374	0.206	1.48391e-177	Endothelial cell
JUN	3.12417e-181	0.331745	0.788	0.621	1.06078e-176	Endothelial cell
FDPS	9.63826e-179	0.274943	0.4	0.236	3.27258e-174	Endothelial cell
CTSC	1.17618e-178	0.274864	0.363	0.195	3.99359e-174	Endothelial cell
EIF4B	1.11801e-176	0.275326	0.693	0.558	3.79609e-172	Endothelial cell
CTNNA1	2.5818e-173	0.286349	0.546	0.392	8.76625e-169	Endothelial cell
PXDN	4.21117e-173	0.317621	0.367	0.211	1.42986e-168	Endothelial cell
NOP53	7.44751e-171	0.277026	0.686	0.518	2.52873e-166	Endothelial cell
HECTD1	2.88701e-170	0.252867	0.388	0.221	9.80254e-166	Endothelial cell
COX5B	5.38965e-170	0.261629	0.689	0.558	1.83e-165	Endothelial cell
SELENOH	8.63543e-170	0.288718	0.553	0.406	2.93208e-165	Endothelial cell
ZNHIT1	2.80478e-168	0.283213	0.548	0.396	9.52335e-164	Endothelial cell
CALCOCO2	7.55731e-168	0.290801	0.446	0.28	2.56601e-163	Endothelial cell
ATOX1	7.53941e-167	0.291301	0.547	0.403	2.55993e-162	Endothelial cell
BLOC1S1	5.57782e-166	0.277652	0.447	0.289	1.89389e-161	Endothelial cell
ITPR2	5.99653e-166	0.265503	0.347	0.191	2.03606e-161	Endothelial cell
CLIC1	6.0916e-164	0.255996	0.721	0.617	2.06834e-159	Endothelial cell
SH3GLB1	3.54734e-163	0.272604	0.579	0.435	1.20446e-158	Endothelial cell
SYPL1	2.54697e-162	0.275824	0.554	0.401	8.64798e-158	Endothelial cell
CAVIN3	3.38377e-160	0.308389	0.526	0.382	1.14893e-155	Endothelial cell
DEPP1	2.91285e-158	0.290409	0.313	0.164	9.89028e-154	Endothelial cell
DAAM1	1.38256e-156	0.260049	0.376	0.217	4.69433e-152	Endothelial cell
EIF3G	4.74376e-156	0.26601	0.559	0.409	1.6107e-151	Endothelial cell
CHMP3	8.0535e-155	0.267472	0.531	0.381	2.73449e-150	Endothelial cell
ATL3	2.01232e-153	0.253453	0.397	0.238	6.83265e-149	Endothelial cell
VGLL4	1.2837e-152	0.266832	0.543	0.375	4.35869e-148	Endothelial cell
APLP2	5.14846e-152	0.250949	0.691	0.584	1.74811e-147	Endothelial cell
PIM3	2.76174e-151	0.283604	0.493	0.338	9.3772e-147	Endothelial cell
NET1	2.28079e-150	0.268031	0.333	0.187	7.7442e-146	Endothelial cell
ACTN1	1.18066e-149	0.27953	0.556	0.408	4.00881e-145	Endothelial cell
CTNNB1	1.40908e-149	0.25728	0.699	0.587	4.7844e-145	Endothelial cell
TPR	2.04909e-149	0.265337	0.537	0.386	6.95748e-145	Endothelial cell
LEPROT	2.48829e-149	0.26204	0.651	0.526	8.44874e-145	Endothelial cell
FIS1	2.35424e-147	0.257707	0.625	0.494	7.99357e-143	Endothelial cell
NONO	2.76311e-147	0.256614	0.5	0.351	9.38186e-143	Endothelial cell
IER2	3.58476e-147	0.284713	0.72	0.563	1.21717e-142	Endothelial cell
NEDD8	2.78995e-146	0.253837	0.627	0.51	9.47299e-142	Endothelial cell
UBXN1	2.59882e-144	0.257247	0.556	0.413	8.82405e-140	Endothelial cell
CAPZA2	1.1644e-143	0.261106	0.567	0.432	3.9536e-139	Endothelial cell
APPL1	8.99747e-143	0.256949	0.436	0.286	3.055e-138	Endothelial cell
ANKRD11	2.15326e-138	0.253617	0.513	0.36	7.31116e-134	Endothelial cell
EIF2S3	5.37761e-136	0.251568	0.54	0.399	1.82591e-131	Endothelial cell
EPS8	1.09639e-135	0.265831	0.412	0.265	3.7227e-131	Endothelial cell
MPHOSPH8	3.44471e-130	0.257282	0.55	0.402	1.16962e-125	Endothelial cell
TRA2B	2.30639e-129	0.252201	0.628	0.505	7.83113e-125	Endothelial cell
SUN1	7.23509e-128	0.255485	0.453	0.309	2.4566e-123	Endothelial cell
KLF2	2.67646e-126	0.259369	0.718	0.549	9.08765e-122	Endothelial cell
UPP1	4.06609e-126	0.255081	0.403	0.262	1.3806e-121	Endothelial cell
RPS10	2.01976e-124	0.276071	0.875	0.651	6.85788e-120	Endothelial cell
HES1	8.98628e-117	0.316818	0.419	0.279	3.0512e-112	Endothelial cell
IFI6	1.39499e-101	0.251757	0.341	0.222	4.73656e-97	Endothelial cell
H19	1.58913e-101	0.410256	0.422	0.317	5.39574e-97	Endothelial cell
SNHG29	5.60275e-97	0.251797	0.799	0.551	1.90236e-92	Endothelial cell
HBB	0	2.78144	1	0.131	0	Erythrocyte
HBA2	0	2.5752	0.926	0.069	0	Erythrocyte
HBA1	0	2.56188	0.939	0.052	0	Erythrocyte
HBD	0	2.05966	0.756	0.008	0	Erythrocyte
CA1	0	1.8975	0.675	0.008	0	Erythrocyte
SLC4A1	0	1.76725	0.65	0.005	0	Erythrocyte
AHSP	0	1.72069	0.71	0.004	0	Erythrocyte
HEMGN	0	1.60805	0.63	0.002	0	Erythrocyte
HBM	0	1.44694	0.593	0.003	0	Erythrocyte
CA2	0	1.44244	0.58	0.014	0	Erythrocyte
GYPA	0	1.35299	0.555	0.001	0	Erythrocyte
SNCA	0	1.31185	0.612	0.008	0	Erythrocyte
ALAS2	0	1.30417	0.588	0.001	0	Erythrocyte
RHAG	0	1.2635	0.541	0.001	0	Erythrocyte
CAT	0	1.1718	0.595	0.136	0	Erythrocyte
TFRC	0	1.13257	0.63	0.293	0	Erythrocyte
SLC25A37	0	1.12576	0.836	0.532	0	Erythrocyte
CD36	0	1.10596	0.482	0.014	0	Erythrocyte
FECH	0	1.07072	0.534	0.041	0	Erythrocyte
SLC25A39	0	1.05308	0.594	0.159	0	Erythrocyte
DMTN	0	1.00559	0.469	0.004	0	Erythrocyte
BLVRB	0	0.997132	0.616	0.285	0	Erythrocyte
UROD	0	0.983225	0.517	0.14	0	Erythrocyte
ANK1	0	0.97199	0.476	0.004	0	Erythrocyte
FBXO7	0	0.961859	0.604	0.223	0	Erythrocyte
UCP2	0	0.945026	0.467	0.047	0	Erythrocyte
HMBS	0	0.93894	0.469	0.038	0	Erythrocyte
TRAK2	0	0.933372	0.456	0.081	0	Erythrocyte
EPB42	0	0.918146	0.461	0.001	0	Erythrocyte
TRIM58	0	0.911288	0.389	0.001	0	Erythrocyte
SPTA1	0	0.911287	0.408	0.001	0	Erythrocyte
FAM210B	0	0.908507	0.562	0.175	0	Erythrocyte
GYPC	0	0.888559	0.626	0.269	0	Erythrocyte
XPO7	0	0.876918	0.366	0.062	0	Erythrocyte
TMCC2	0	0.864828	0.287	0.012	0	Erythrocyte
ALAD	0	0.861205	0.42	0.049	0	Erythrocyte
SELENBP1	0	0.840924	0.488	0.129	0	Erythrocyte
TMEM56	0	0.794291	0.33	0.01	0	Erythrocyte
GYPB	0	0.794281	0.396	0.001	0	Erythrocyte
MPP1	0	0.78759	0.482	0.081	0	Erythrocyte
STRADB	0	0.785559	0.449	0.027	0	Erythrocyte
MARCH8	0	0.780963	0.414	0.044	0	Erythrocyte
UBAC1	0	0.773171	0.44	0.136	0	Erythrocyte
KLF1	0	0.770734	0.392	0.001	0	Erythrocyte
RBM38	0	0.770119	0.42	0.032	0	Erythrocyte
DCAF12	0	0.751968	0.416	0.091	0	Erythrocyte
EPB41	0	0.740839	0.421	0.063	0	Erythrocyte
RHCE	0	0.736796	0.367	0.025	0	Erythrocyte
FAM46C	0	0.736491	0.318	0.041	0	Erythrocyte
ERMAP	0	0.723088	0.389	0.027	0	Erythrocyte
FAXDC2	0	0.719807	0.375	0.048	0	Erythrocyte
CENPF	0	0.71011	0.294	0.032	0	Erythrocyte
CPOX	0	0.698527	0.368	0.034	0	Erythrocyte
MKI67	0	0.69267	0.28	0.016	0	Erythrocyte
OSBP2	0	0.68915	0.358	0.007	0	Erythrocyte
FAM117A	0	0.689057	0.367	0.031	0	Erythrocyte
RANBP10	0	0.676017	0.343	0.028	0	Erythrocyte
TAL1	0	0.669141	0.349	0.003	0	Erythrocyte
ABCB10	0	0.658449	0.33	0.018	0	Erythrocyte
PIP4K2A	0	0.638025	0.373	0.075	0	Erythrocyte
BCL2L1	0	0.637918	0.335	0.059	0	Erythrocyte
ACSL6	0	0.627722	0.277	0.001	0	Erythrocyte
RHD	0	0.62218	0.33	0.002	0	Erythrocyte
TOP2A	0	0.619638	0.255	0.021	0	Erythrocyte
DDI2	0	0.60883	0.344	0.063	0	Erythrocyte
TRIM10	0	0.60275	0.306	0	0	Erythrocyte
DCAF11	0	0.601444	0.354	0.081	0	Erythrocyte
GCLC	0	0.599156	0.356	0.065	0	Erythrocyte
FHDC1	0	0.596738	0.307	0.007	0	Erythrocyte
PRC1	0	0.5896	0.272	0.035	0	Erythrocyte
NUSAP1	0	0.57909	0.263	0.044	0	Erythrocyte
MBOAT2	0	0.57386	0.327	0.064	0	Erythrocyte
ADD2	0	0.564319	0.258	0.001	0	Erythrocyte
TANGO2	0	0.547374	0.322	0.036	0	Erythrocyte
NFE2	0	0.542644	0.323	0.008	0	Erythrocyte
MBNL3	0	0.536607	0.279	0.008	0	Erythrocyte
EPOR	0	0.524995	0.289	0.029	0	Erythrocyte
PDZK1IP1	0	0.513124	0.276	0.027	0	Erythrocyte
LMO2	0	0.511402	0.254	0.036	0	Erythrocyte
MYL4	0	0.498118	0.257	0.002	0	Erythrocyte
RFESD	0	0.495306	0.295	0.017	0	Erythrocyte
E2F2	0	0.494974	0.262	0.003	0	Erythrocyte
TSPO2	0	0.490702	0.251	0	0	Erythrocyte
GMPR	0	0.487732	0.3	0.012	0	Erythrocyte
TMEM131L	0	0.468557	0.266	0.039	0	Erythrocyte
GLRX5	7.46834e-307	0.85299	0.577	0.254	2.5358e-302	Erythrocyte
EIF2AK1	1.54882e-289	0.978953	0.574	0.258	5.25888e-285	Erythrocyte
METTL7A	8.95015e-274	0.633519	0.384	0.106	3.03893e-269	Erythrocyte
KAT2B	1.74755e-266	0.565233	0.344	0.088	5.93364e-262	Erythrocyte
YOD1	8.48161e-264	0.461225	0.31	0.073	2.87984e-259	Erythrocyte
MOB1B	2.52487e-261	0.51301	0.319	0.079	8.57293e-257	Erythrocyte
TSPAN5	1.2035e-237	0.603096	0.378	0.117	4.08635e-233	Erythrocyte
HECTD4	4.91641e-225	0.442583	0.257	0.058	1.66932e-220	Erythrocyte
RPIA	3.1975e-224	0.448693	0.325	0.091	1.08568e-219	Erythrocyte
TFDP1	1.16561e-212	0.717146	0.431	0.162	3.9577e-208	Erythrocyte
DCK	7.89034e-208	0.415991	0.268	0.068	2.67909e-203	Erythrocyte
SLC2A1	3.61288e-185	0.832192	0.524	0.276	1.22672e-180	Erythrocyte
TNS1	3.00652e-181	0.67435	0.409	0.164	1.02083e-176	Erythrocyte
NCOA4	8.70363e-179	0.814265	0.524	0.264	2.95523e-174	Erythrocyte
SOX6	1.42684e-176	0.602481	0.397	0.154	4.8447e-172	Erythrocyte
ATP5E	4.67095e-176	0.595166	0.383	0.129	1.58598e-171	Erythrocyte
STOM	3.24366e-174	0.751664	0.518	0.267	1.10135e-169	Erythrocyte
MXI1	2.29895e-171	0.621697	0.476	0.225	7.80585e-167	Erythrocyte
HDGF	1.16505e-153	0.763736	0.536	0.323	3.9558e-149	Erythrocyte
CCNDBP1	5.75334e-146	0.530295	0.406	0.18	1.95349e-141	Erythrocyte
GUCD1	7.2944e-144	0.316454	0.251	0.075	2.47674e-139	Erythrocyte
WNK1	5.4201e-142	0.701876	0.513	0.294	1.84034e-137	Erythrocyte
MKRN1	3.26547e-138	0.674029	0.452	0.229	1.10876e-133	Erythrocyte
CLCN3	2.3947e-134	0.494376	0.333	0.132	8.13096e-130	Erythrocyte
CDC27	5.86658e-133	0.545282	0.392	0.181	1.99194e-128	Erythrocyte
MARK3	2.21975e-128	0.565589	0.424	0.209	7.53695e-124	Erythrocyte
HAGH	2.5261e-128	0.418609	0.348	0.147	8.57712e-124	Erythrocyte
PRDX2	4.52883e-128	0.679219	0.616	0.496	1.53772e-123	Erythrocyte
CMAS	1.82866e-126	0.543127	0.389	0.183	6.20904e-122	Erythrocyte
MT-CO1	2.8225e-123	0.300266	0.874	0.872	9.58352e-119	Erythrocyte
E2F4	5.53966e-118	0.407968	0.308	0.125	1.88094e-113	Erythrocyte
GPCPD1	6.0056e-115	0.512166	0.319	0.131	2.03914e-110	Erythrocyte
UBB	2.62305e-113	0.301676	0.789	0.801	8.90629e-109	Erythrocyte
DNAJA4	2.01613e-112	0.518242	0.388	0.189	6.84557e-108	Erythrocyte
TFDP2	7.91776e-112	0.491347	0.372	0.179	2.6884e-107	Erythrocyte
ZMYND8	1.42267e-110	0.401008	0.26	0.095	4.83054e-106	Erythrocyte
HERC1	6.75892e-110	0.394485	0.265	0.098	2.29492e-105	Erythrocyte
RNF10	1.43601e-107	0.480399	0.406	0.206	4.87581e-103	Erythrocyte
BSDC1	2.65143e-104	0.433276	0.325	0.143	9.00266e-100	Erythrocyte
USP15	2.66879e-104	0.552088	0.477	0.289	9.06162e-100	Erythrocyte
LBR	3.07403e-104	0.448878	0.311	0.129	1.04376e-99	Erythrocyte
NARF	5.2761e-100	0.389895	0.304	0.131	1.79145e-95	Erythrocyte
SMC4	2.44244e-96	0.605482	0.32	0.153	8.29305e-92	Erythrocyte
DENND4A	3.3586e-92	0.357239	0.271	0.111	1.14038e-87	Erythrocyte
PIM1	2.72474e-91	0.593189	0.465	0.287	9.25159e-87	Erythrocyte
MOSPD1	1.41356e-90	0.338506	0.251	0.099	4.79962e-86	Erythrocyte
HMGB2	3.05125e-88	0.747639	0.563	0.468	1.03602e-83	Erythrocyte
DEDD2	2.21293e-87	0.371164	0.308	0.136	7.51378e-83	Erythrocyte
STMN1	1.35608e-86	0.388749	0.252	0.101	4.60444e-82	Erythrocyte
SLC40A1	1.92893e-82	0.436503	0.343	0.171	6.54949e-78	Erythrocyte
PSMF1	4.51813e-80	0.468383	0.42	0.258	1.53408e-75	Erythrocyte
ZNF451	1.34355e-79	0.497962	0.373	0.214	4.5619e-75	Erythrocyte
MT-ND6	1.64576e-79	0.550648	0.521	0.351	5.58802e-75	Erythrocyte
TOP1	4.84676e-79	0.555997	0.59	0.508	1.64567e-74	Erythrocyte
MINPP1	6.37303e-77	0.437468	0.343	0.189	2.1639e-72	Erythrocyte
BNIP3L	2.47714e-75	0.553084	0.591	0.496	8.41088e-71	Erythrocyte
ANP32B	1.25674e-71	0.505694	0.606	0.589	4.26715e-67	Erythrocyte
PPME1	1.07025e-68	0.318148	0.25	0.114	3.63394e-64	Erythrocyte
H1F0	3.46313e-66	0.562463	0.399	0.261	1.17587e-61	Erythrocyte
FBXO9	1.47868e-63	0.411064	0.389	0.24	5.02071e-59	Erythrocyte
SSBP3	7.89826e-63	0.364592	0.318	0.175	2.68178e-58	Erythrocyte
RAD23A	8.99046e-63	0.45655	0.482	0.382	3.05262e-58	Erythrocyte
TMPO	5.87279e-62	0.371378	0.253	0.124	1.99405e-57	Erythrocyte
GAPVD1	2.00486e-59	0.370888	0.285	0.15	6.80729e-55	Erythrocyte
SDE2	1.25682e-56	0.344399	0.286	0.152	4.2674e-52	Erythrocyte
ADIPOR1	1.42773e-51	0.418902	0.419	0.295	4.84771e-47	Erythrocyte
CPEB4	1.90941e-51	0.482202	0.442	0.326	6.48322e-47	Erythrocyte
EP300	1.19721e-48	0.371198	0.335	0.203	4.06499e-44	Erythrocyte
BPGM	2.86053e-47	0.473228	0.407	0.292	9.71265e-43	Erythrocyte
WDR26	1.35252e-46	0.399251	0.316	0.19	4.59234e-42	Erythrocyte
DCAF6	2.00566e-46	0.320488	0.277	0.157	6.81003e-42	Erythrocyte
RMND5A	9.66216e-45	0.25876	0.256	0.137	3.28069e-40	Erythrocyte
RIOK3	1.98988e-41	0.417346	0.472	0.382	6.75645e-37	Erythrocyte
DDB1	3.73078e-41	0.37784	0.341	0.23	1.26675e-36	Erythrocyte
TERF2IP	4.34391e-41	0.417448	0.504	0.443	1.47493e-36	Erythrocyte
USP7	1.30056e-36	0.379202	0.359	0.258	4.41591e-32	Erythrocyte
ARHGEF12	1.46316e-35	0.342948	0.283	0.181	4.96802e-31	Erythrocyte
SIAH2	2.57678e-34	0.284615	0.274	0.17	8.74921e-30	Erythrocyte
MAN1A1	2.64098e-34	0.294093	0.251	0.148	8.96717e-30	Erythrocyte
CISD2	6.46899e-33	0.268174	0.31	0.209	2.19648e-28	Erythrocyte
[truncated: 3,137 more rows]
