# Supplementary material for: Fibrocyte enrichment and myofibroblastic adaptation causes nucleus pulposus fibrosis and associates with disc degeneration severity
Source: Bone Res. 2025 Jan 20;13:10. doi: 10.1038/s41413-024-00372-2 (PMC11743603; doi:10.1038/s41413-024-00372-2)
Supplement: Supplementary file 2 — Supplementary Information 2-DEGs of COL1A1-expressing immunocytes [file 41413_2024_372_MOESM2_ESM.xlsx]

## Sheet: COL1A1+ Macrophage and Neutroph
COL1A1+ Neutrophil
gene symbol	p_val	avg_log2FC	pct.1	pct.2	p_val_adj	gene_description
TNFRSF1B	0	0.835019	0.43	0.055	0	TNF receptor superfamily member 1B
PADI4	0	0.973522	0.466	0.032	0	peptidyl arginine deiminase 4
CDA	0	0.720205	0.363	0.05	0	cytidine deaminase
FGR	0	1.28117	0.668	0.067	0	FGR proto-oncogene, Src family tyrosine kinase
THEMIS2	0	0.728493	0.36	0.043	0	thymocyte selection associated family member 2
PTAFR	0	0.591123	0.265	0.022	0	platelet activating factor receptor
LAPTM5	0	1.20759	0.695	0.1	0	lysosomal protein transmembrane 5
CSF3R	0	1.34985	0.74	0.068	0	colony stimulating factor 3 receptor
SMAP2	0	1.2418	0.717	0.145	0	small ArfGAP2
CD53	0	1.18901	0.668	0.071	0	CD53 molecule
C1orf162	0	0.578433	0.295	0.036	0	chromosome 1 open reading frame 162
CTSS	0	1.34489	0.783	0.117	0	cathepsin S
S100A9	0	1.69033	0.81	0.084	0	S100 calcium binding protein A9
S100A12	0	1.29779	0.537	0.047	0	S100 calcium binding protein A12
S100A8	0	2.02733	0.959	0.112	0	S100 calcium binding protein A8
MNDA	0	1.40928	0.776	0.078	0	myeloid cell nuclear differentiation antigen
ARHGAP30	0	0.691885	0.346	0.03	0	Rho GTPase activating protein 30
FCER1G	0	1.29711	0.706	0.085	0	Fc epsilon receptor Ig
SELL	0	1.27104	0.625	0.063	0	selectin L
NCF2	0	1.26793	0.709	0.07	0	neutrophil cytosolic factor 2
PTPRC	0	1.23359	0.721	0.085	0	protein tyrosine phosphatase receptor type C
RASSF5	0	0.97996	0.528	0.063	0	Ras association domain family member 5
G0S2	0	1.46524	0.722	0.175	0	G0/G1 switch 2
QPCT	0	0.739508	0.372	0.038	0	glutaminyl-peptide cyclotransferase
PLEK	0	1.45512	0.775	0.089	0	pleckstrin
MXD1	0	1.13301	0.786	0.33	0	MAX dimerization protein 1
RNF149	0	1.12294	0.735	0.264	0	ring finger protein 149
IL1R2	0	1.06348	0.491	0.048	0	interleukin 1 receptor type 2
IL18R1	0	0.650631	0.294	0.029	0	interleukin 18 receptor 1
IL1B	0	0.974861	0.38	0.062	0	interleukin 1 beta
CXCR4	0	1.1088	0.591	0.078	0	C-X-C motif chemokine receptor 4
GCA	0	1.31926	0.728	0.12	0	grancalcin
INPP5D	0	0.570298	0.271	0.03	0	inositol polyphosphate-5-phosphatase D
LTF	0	1.30893	0.421	0.051	0	lactotransferrin
HCLS1	0	1.41955	0.786	0.086	0	hematopoietic cell-specific Lyn substrate 1
CSTA	0	0.793467	0.402	0.037	0	cystatin A
MME	0	0.688659	0.282	0.034	0	membrane metalloendopeptidase
GPR160	0	0.54937	0.279	0.025	0	G protein-coupled receptor 160
S100P	0	1.39656	0.735	0.07	0	S100 calcium binding protein P
BST1	0	0.698973	0.356	0.039	0	bone marrow stromal cell antigen 1
CXCL8	0	1.43051	0.756	0.227	0	C-X-C motif chemokine ligand 8
CXCL1	0	0.883475	0.384	0.058	0	C-X-C motif chemokine ligand 1
ANXA3	0	0.808638	0.38	0.03	0	annexin A3
BASP1	0	1.5657	0.913	0.185	0	brain abundant membrane attached signal protein 1
AC026785.2	0	0.954136	0.512	0.085	0	NA
EMB	0	1.02026	0.476	0.049	0	embigin
LCP2	0	0.999565	0.533	0.057	0	lymphocyte cytosolic protein 2
DOK3	0	1.17171	0.62	0.054	0	docking protein 3
TMEM170B	0	0.705315	0.341	0.034	0	transmembrane protein 170B
RIPOR2	0	0.804945	0.371	0.042	0	RHO family interacting cell polarization regulator 2
HLA-E	0	0.978398	0.893	0.596	0	major histocompatibility complex, class I, E
PPP1R18	0	1.03256	0.625	0.187	0	protein phosphatase 1 regulatory subunit 18
HLA-C	0	0.756798	0.968	0.806	0	major histocompatibility complex, class I, C
HLA-B	0	0.972468	0.971	0.762	0	major histocompatibility complex, class I, B
GPSM3	0	0.834902	0.437	0.047	0	G protein signaling modulator 3
CD24	0	0.792972	0.353	0.05	0	CD24 molecule
ARG1	0	1.18284	0.546	0.039	0	arginase 1
VNN2	0	1.03968	0.482	0.048	0	vanin 2
TAGAP	0	0.659177	0.293	0.036	0	T cell activation RhoGTPase activating protein
ACTB	0	0.592572	0.992	0.94	0	actin beta
MGAM	0	0.739547	0.349	0.025	0	maltase-glucoamylase
PTK2B	0	0.669897	0.349	0.043	0	protein tyrosine kinase 2 beta
LYN	0	0.942362	0.553	0.111	0	LYN proto-oncogene, Src family tyrosine kinase
PAG1	0	0.877512	0.439	0.082	0	phosphoprotein membrane anchor with glycosphingolipid microdomains 1
TMEM71	0	0.591222	0.274	0.029	0	transmembrane protein 71
SLA	0	1.18976	0.623	0.055	0	Src like adaptor
SYK	0	0.619642	0.305	0.032	0	spleen associated tyrosine kinase
MEGF9	0	1.02889	0.563	0.098	0	multiple EGF like domains 9
FCN1	0	0.797253	0.373	0.035	0	ficolin 1
CELF2	0	0.738624	0.392	0.062	0	CUGBP Elav-like family member 2
SRGN	0	1.57376	0.955	0.319	0	serglycin
ADAM8	0	0.767564	0.371	0.034	0	ADAM metallopeptidase domain 8
IFITM2	0	1.00603	0.955	0.651	0	interferon induced transmembrane protein 2
SPI1	0	0.895921	0.465	0.045	0	Spi-1 proto-oncogene
CARD16	0	0.642006	0.313	0.04	0	caspase recruitment domain family member 16
SORL1	0	0.83979	0.458	0.075	0	sortilin related receptor 1
SLC2A3	0	1.08575	0.625	0.152	0	solute carrier family 2 member 3
C3AR1	0	0.605467	0.28	0.019	0	complement C3a receptor 1
CLEC12A	0	0.879234	0.43	0.038	0	C-type lectin domain family 12 member A
OLR1	0	0.996657	0.427	0.042	0	oxidized low density lipoprotein receptor 1
ARHGDIB	0	1.22211	0.728	0.169	0	Rho GDP dissociation inhibitor beta
FGD4	0	0.916101	0.472	0.069	0	FYVE, RhoGEF and PH domain containing 4
LRRK2	0	0.667566	0.307	0.041	0	leucine rich repeat kinase 2
BIN2	0	0.680794	0.344	0.034	0	bridging integrator 2
ARHGAP9	0	0.885163	0.46	0.042	0	Rho GTPase activating protein 9
IRAK3	0	0.921549	0.509	0.093	0	interleukin 1 receptor associated kinase 3
LYZ	0	1.5475	0.731	0.093	0	lysozyme
PLXNC1	0	0.614251	0.298	0.035	0	plexin C1
TMCC3	0	0.619624	0.27	0.027	0	transmembrane and coiled-coil domain family 3
HCAR2	0	0.873697	0.356	0.037	0	hydroxycarboxylic acid receptor 2
ALOX5AP	0	1.7371	0.931	0.106	0	arachidonate 5-lipoxygenase activating protein
LCP1	0	1.73495	0.96	0.109	0	lymphocyte cytosolic protein 1
GPR65	0	0.776825	0.332	0.034	0	G protein-coupled receptor 65
B2M	0	0.489553	0.993	0.954	0	beta-2-microglobulin
AQP9	0	1.11953	0.499	0.055	0	aquaporin 9
BCL2A1	0	1.5129	0.866	0.141	0	BCL2 related protein A1
IGSF6	0	0.678063	0.317	0.034	0	immunoglobulin superfamily member 6
PRKCB	0	0.583138	0.281	0.03	0	protein kinase C beta
ITGAM	0	0.922644	0.458	0.04	0	integrin subunit alpha M
ARRB2	0	0.957383	0.521	0.067	0	arrestin beta 2
PIK3R5	0	0.522812	0.265	0.024	0	phosphoinositide-3-kinase regulatory subunit 5
EVI2B	0	1.25805	0.712	0.083	0	ecotropic viral integration site 2B
FMNL1	0	0.570212	0.281	0.035	0	formin like 1
COL1A1	0	1.09727	1	0.199	0	collagen type I alpha 1 chain
CNN2	0	1.12304	0.623	0.112	0	calponin 2
LRG1	0	0.684283	0.326	0.03	0	leucine rich alpha-2-glycoprotein 1
MCEMP1	0	1.14333	0.596	0.046	0	mast cell expressed membrane protein 1
MYO1F	0	0.714151	0.362	0.036	0	myosin IF
RAB3D	0	0.692915	0.352	0.036	0	RAB3D, member RAS oncogene family
TYROBP	0	1.26872	0.706	0.073	0	transmembrane immune signaling adaptor TYROBP
GMFG	0	0.971255	0.55	0.082	0	glia maturation factor gamma
CEACAM1	0	0.622404	0.271	0.018	0	CEA cell adhesion molecule 1
CEACAM8	0	0.719554	0.269	0.023	0	CEA cell adhesion molecule 8
C5AR1	0	1.67858	0.867	0.107	0	complement C5a receptor 1
FPR1	0	1.26708	0.657	0.063	0	formyl peptide receptor 1
LILRB2	0	0.705525	0.347	0.029	0	leukocyte immunoglobulin like receptor B2
SIRPB1	0	0.615712	0.294	0.028	0	signal regulatory protein beta 1
RASSF2	0	0.944185	0.478	0.044	0	Ras association domain family member 2
HCK	0	0.583113	0.272	0.024	0	HCK proto-oncogene, Src family tyrosine kinase
BPI	0	0.739361	0.336	0.05	0	bactericidal permeability increasing protein
MMP9	0	1.05546	0.41	0.047	0	matrix metallopeptidase 9
SAMSN1	0	1.32234	0.712	0.074	0	SAM domain, SH3 domain and nuclear localization signals 1
MX2	0	0.606229	0.263	0.03	0	MX dynamin like GTPase 2
ITGB2	0	1.22051	0.634	0.072	0	integrin subunit beta 2
OSM	0	0.673114	0.284	0.033	0	oncostatin M
NCF4	0	0.637949	0.32	0.031	0	neutrophil cytosolic factor 4
CSF2RB	0	0.594782	0.284	0.027	0	colony stimulating factor 2 receptor subunit beta
RAC2	0	1.42711	0.79	0.091	0	Rac family small GTPase 2
TMSB4X	0	0.892832	0.959	0.713	0	thymosin beta 4 X-linked
CYBB	0	1.13109	0.455	0.046	0	cytochrome b-245 beta chain
WAS	0	0.885065	0.465	0.044	0	WASP actin nucleation promoting factor
IL2RG	0	0.857992	0.421	0.039	0	interleukin 2 receptor subunit gamma
CAMP	0	1.06434	0.353	0.029	0	cathelicidin antimicrobial peptide
CLEC4E	0	1.12928	0.583	0.056	0	C-type lectin domain family 4 member E
CYP4F3	0	1.01745	0.525	0.041	0	cytochrome P450 family 4 subfamily F member 3
AC245128.3	0	1.62444	0.829	0.072	0	NA
PGLYRP1	0	1.2073	0.495	0.036	0	peptidoglycan recognition protein 1
MMP8	0	0.872789	0.313	0.02	0	matrix metallopeptidase 8
FCGR3B	0	1.22462	0.586	0.051	0	Fc gamma receptor IIIb
ATP5E	0	0.972592	0.622	0.129	0	NA
CLEC4D	0	0.758316	0.363	0.022	0	C-type lectin domain family 4 member D
CRISP3	0	1.06578	0.407	0.024	0	cysteine rich secretory protein 3
CXCR1	0	0.649204	0.302	0.024	0	C-X-C motif chemokine receptor 1
CXCR2	0	0.825103	0.373	0.034	0	C-X-C motif chemokine receptor 2
RTFDC1	0	0.631393	0.337	0.051	0	NA
ACTG1	1.74738e-307	0.476026	0.967	0.927	5.93306e-303	actin gamma 1
STX3	1.04977e-306	0.856852	0.486	0.116	3.56439e-302	syntaxin 3
HLA-A	1.87825e-305	0.64445	0.938	0.817	6.3774e-301	major histocompatibility complex, class I, A
SLC11A1	3.32519e-303	0.634802	0.283	0.04	1.12903e-298	solute carrier family 11 member 1
SDCBP	1.65112e-299	0.961237	0.857	0.571	5.6062e-295	syndecan binding protein
LBR	6.34962e-288	0.869256	0.497	0.128	2.15595e-283	lamin B receptor
LITAF	6.44866e-273	0.950524	0.858	0.588	2.18958e-268	lipopolysaccharide induced TNF factor
PLAU	3.87937e-269	0.895715	0.4	0.086	1.3172e-264	plasminogen activator, urokinase
PRKCD	2.17473e-263	0.703577	0.38	0.081	7.38407e-259	protein kinase C delta
MCL1	1.21274e-256	0.784885	0.889	0.707	4.11775e-252	MCL1 apoptosis regulator, BCL2 family member
FAM49B	8.66489e-256	0.861201	0.52	0.155	2.94208e-251	CYFIP related Rac1 interactor B
RGS19	3.19114e-252	0.565633	0.295	0.051	1.08352e-247	regulator of G protein signaling 19
PFN1	1.08048e-242	0.807011	0.833	0.696	3.66867e-238	profilin 1
ANP32A	1.67855e-240	0.983803	0.679	0.315	5.69936e-236	acidic nuclear phosphoprotein 32 family member A
VASP	3.14287e-237	0.935102	0.651	0.28	1.06713e-232	vasodilator stimulated phosphoprotein
TNFAIP3	4.80924e-236	0.986237	0.503	0.148	1.63293e-231	TNF alpha induced protein 3
NAMPT	1.677e-234	1.14774	0.768	0.458	5.69408e-230	nicotinamide phosphoribosyltransferase
GRK2	1.60496e-233	0.708449	0.379	0.088	5.4495e-229	G protein-coupled receptor kinase 2
SNX10	2.37067e-232	0.562626	0.287	0.051	8.04938e-228	sorting nexin 10
COTL1	2.89563e-227	0.871812	0.536	0.186	9.83181e-223	coactosin like F-actin binding protein 1
MAN2A2	1.08284e-224	0.650141	0.349	0.077	3.67669e-220	mannosidase alpha class 2A member 2
APMAP	1.85423e-223	0.988512	0.567	0.217	6.29587e-219	adipocyte plasma membrane associated protein
RAB27A	1.18893e-222	0.846031	0.482	0.149	4.03689e-218	RAB27A, member RAS oncogene family
RTN3	1.59031e-222	0.96436	0.711	0.395	5.39973e-218	reticulon 3
KIAA1551	1.71206e-221	0.587873	0.26	0.044	5.81314e-217	NA
SAT1	5.41233e-219	0.721909	0.903	0.789	1.8377e-214	spermidine/spermine N1-acetyltransferase 1
FYB1	1.29558e-217	0.854936	0.506	0.162	4.39901e-213	FYN binding protein 1
IL17RA	8.57303e-217	0.646081	0.347	0.078	2.91089e-212	interleukin 17 receptor A
PAK1	2.28091e-211	0.639402	0.338	0.076	7.74461e-207	p21 (RAC1) activated kinase 1
RASSF3	3.02592e-210	0.579997	0.299	0.059	1.02742e-205	Ras association domain family member 3
PLBD1	1.6991e-209	0.87948	0.473	0.152	5.76914e-205	phospholipase B domain containing 1
CKAP4	2.3959e-207	0.972715	0.698	0.4	8.13503e-203	cytoskeleton associated protein 4
EFHD2	1.95632e-206	0.865994	0.565	0.225	6.64249e-202	EF-hand domain family member D2
HECA	1.31301e-203	0.822964	0.517	0.183	4.45818e-199	hdc homolog, cell cycle regulator
AGTPBP1	3.17677e-201	0.533652	0.279	0.055	1.07864e-196	ATP/GTP binding carboxypeptidase 1
CFL1	5.40675e-201	0.61975	0.826	0.775	1.83581e-196	cofilin 1
ACTR3	4.46256e-199	0.8396	0.732	0.474	1.51522e-194	actin related protein 3
STK38	2.30878e-196	0.646426	0.352	0.087	7.83922e-192	serine/threonine kinase 38
MYH9	6.36546e-195	0.885495	0.635	0.313	2.16133e-190	myosin heavy chain 9
IVNS1ABP	7.07307e-194	0.803672	0.792	0.569	2.40159e-189	influenza virus NS1A binding protein
PTPRE	9.21942e-194	0.869954	0.594	0.261	3.13036e-189	protein tyrosine phosphatase receptor type E
RGS2	8.68361e-191	0.993183	0.722	0.441	2.94843e-186	regulator of G protein signaling 2
YWHAZ	1.09847e-188	0.589976	0.833	0.767	3.72974e-184	tyrosine 3-monooxygenase/tryptophan 5-monooxygenase activation protein zeta
SLC6A6	2.17e-188	0.556763	0.287	0.061	7.36802e-184	solute carrier family 6 member 6
RHOG	8.99786e-183	0.843828	0.522	0.206	3.05513e-178	ras homolog family member G
B4GALT5	1.46796e-180	0.775853	0.439	0.144	4.98432e-176	beta-1,4-galactosyltransferase 5
SOD2	6.76216e-179	0.675259	0.921	0.719	2.29603e-174	superoxide dismutase 2
HMGB2	6.76516e-177	0.920658	0.71	0.468	2.29704e-172	high mobility group box 2
FAM107B	1.35859e-173	0.871445	0.59	0.283	4.61297e-169	family with sequence similarity 107 member B
TPM3	2.33097e-173	0.767278	0.742	0.543	7.91457e-169	tropomyosin 3
FRAT2	6.28979e-169	0.606855	0.31	0.077	2.13563e-164	FRAT regulator of WNT signaling pathway 2
PLAUR	1.97493e-167	0.912992	0.722	0.475	6.70566e-163	plasminogen activator, urokinase receptor
DAZAP2	7.01775e-167	0.809767	0.682	0.442	2.38281e-162	DAZ associated protein 2
YPEL5	3.42814e-165	0.742868	0.747	0.559	1.16399e-160	yippee like 5
MSL1	3.81677e-165	0.797601	0.52	0.218	1.29595e-160	MSL complex subunit 1
STK4	9.79113e-165	0.800673	0.496	0.2	3.32448e-160	serine/threonine kinase 4
LASP1	7.9413e-161	0.743112	0.464	0.176	2.69639e-156	LIM and SH3 protein 1
CMTM6	3.76672e-160	0.795401	0.546	0.253	1.27895e-155	CKLF like MARVEL transmembrane domain containing 6
ACSL1	1.91451e-159	0.805523	0.469	0.177	6.50053e-155	acyl-CoA synthetase long chain family member 1
TMEM154	3.8777e-159	0.608927	0.314	0.081	1.31663e-154	transmembrane protein 154
STK17B	3.108e-156	0.718516	0.431	0.15	1.05529e-151	serine/threonine kinase 17b
MYD88	2.07691e-155	0.502715	0.259	0.058	7.05193e-151	MYD88 innate immune signal transduction adaptor
CBL	1.24132e-154	0.532582	0.281	0.068	4.21479e-150	Cbl proto-oncogene
SERPINB1	2.82484e-146	0.858477	0.624	0.372	9.59147e-142	serpin family B member 1
MARCKS	5.89033e-146	0.825802	0.534	0.241	2e-141	myristoylated alanine rich protein kinase C substrate
RXRA	1.38679e-143	0.740446	0.441	0.172	4.70869e-139	retinoid X receptor alpha
CFLAR	1.48332e-142	0.792262	0.553	0.274	5.03648e-138	CASP8 and FADD like apoptosis regulator
CD55	3.82748e-142	0.606599	0.835	0.665	1.29958e-137	CD55 molecule (Cromer blood group)
ARPC5	4.7822e-140	0.759509	0.683	0.516	1.62375e-135	actin related protein 2/3 complex subunit 5
ACTR2	6.47766e-140	0.77628	0.659	0.441	2.19942e-135	actin related protein 2
PPP2R5A	2.53421e-139	0.709806	0.421	0.161	8.60465e-135	protein phosphatase 2 regulatory subunit B'alpha
ZFP36	2.36109e-138	0.739714	0.732	0.483	8.01683e-134	ZFP36 ring finger protein
PHF20L1	8.31118e-138	0.801725	0.532	0.266	2.82198e-133	PHD finger protein 20 like 1
PHACTR1	1.91509e-137	0.593686	0.252	0.06	6.50251e-133	phosphatase and actin regulator 1
RILPL2	2.17475e-137	0.818208	0.562	0.302	7.38414e-133	Rab interacting lysosomal protein like 2
NFKBID	1.06072e-135	0.577762	0.293	0.08	3.60156e-131	NFKB inhibitor delta
ATP5L	2.95694e-135	0.474443	0.29	0.076	1.004e-130	NA
RFLNB	8.44645e-135	0.769782	0.468	0.206	2.86791e-130	refilin B
PYGL	1.81766e-129	0.768215	0.489	0.233	6.17169e-125	glycogen phosphorylase L
RAB31	1.06623e-127	0.741211	0.494	0.232	3.62029e-123	RAB31, member RAS oncogene family
MYL6	1.21627e-127	0.31461	0.835	0.851	4.12972e-123	myosin light chain 6
ZC3H12A	4.89225e-126	0.783524	0.455	0.2	1.66111e-121	zinc finger CCCH-type containing 12A
NABP1	1.20147e-125	0.751441	0.39	0.147	4.07946e-121	nucleic acid binding protein 1
STX11	2.73358e-123	0.564981	0.293	0.086	9.28161e-119	syntaxin 11
FLOT2	8.8444e-122	0.45668	0.25	0.065	3.00303e-117	flotillin 2
ARPC2	1.41097e-121	0.479025	0.749	0.722	4.79081e-117	actin related protein 2/3 complex subunit 2
MTMR3	1.82855e-121	0.47943	0.266	0.073	6.20865e-117	myotubularin related protein 3
IRS2	1.34337e-120	0.778911	0.554	0.307	4.56128e-116	insulin receptor substrate 2
ALDOA	2.49414e-119	0.653359	0.433	0.182	8.46859e-115	aldolase, fructose-bisphosphate A
PFKFB3	4.47219e-119	0.723941	0.47	0.219	1.51849e-114	6-phosphofructo-2-kinase/fructose-2,6-biphosphatase 3
ATP11B	1.76443e-118	0.613502	0.376	0.141	5.99093e-114	ATPase phospholipid transporting 11B (putative)
ROCK1	1.18937e-117	0.746004	0.595	0.386	4.03838e-113	Rho associated coiled-coil containing protein kinase 1
PGD	2.16036e-116	0.646317	0.386	0.15	7.33529e-112	phosphogluconate dehydrogenase
LCN2	4.62698e-116	0.610309	0.264	0.073	1.57104e-111	lipocalin 2
TLR4	2.40545e-114	0.556816	0.278	0.082	8.16747e-110	toll like receptor 4
GNG2	1.23176e-113	0.56741	0.304	0.098	4.18233e-109	G protein subunit gamma 2
FOSL2	1.48581e-113	0.746317	0.493	0.251	5.04491e-109	FOS like 2, AP-1 transcription factor subunit
DEDD2	1.37022e-112	0.633961	0.363	0.136	4.65244e-108	death effector domain containing 2
HSD17B11	2.19e-111	0.49889	0.292	0.09	7.43591e-107	hydroxysteroid 17-beta dehydrogenase 11
MID1IP1	4.87762e-111	0.661419	0.368	0.143	1.65615e-106	MID1 interacting protein 1
USP10	6.00712e-111	0.782127	0.466	0.231	2.03966e-106	ubiquitin specific peptidase 10
ITPRIP	9.11296e-109	0.661205	0.4	0.168	3.09421e-104	inositol 1,4,5-trisphosphate receptor interacting protein
CSGALNACT2	8.4174e-108	0.735221	0.534	0.313	2.85804e-103	chondroitin sulfate N-acetylgalactosaminyltransferase 2
RAB7A	2.4873e-107	0.604577	0.692	0.597	8.44537e-103	RAB7A, member RAS oncogene family
ZCCHC6	2.97136e-107	0.508835	0.262	0.076	1.0089e-102	NA
RAB11FIP1	2.8837e-106	0.510062	0.282	0.088	9.79132e-102	RAB11 family interacting protein 1
SKAP2	1.34819e-103	0.706734	0.468	0.242	4.57766e-99	src kinase associated phosphoprotein 2
PNPLA2	3.45766e-103	0.712967	0.475	0.254	1.17401e-98	patatin like phospholipase domain containing 2
MAPKAPK2	7.73693e-103	0.723482	0.53	0.323	2.627e-98	MAPK activated protein kinase 2
WIPF1	9.3685e-103	0.631831	0.402	0.175	3.18098e-98	WAS/WASL interacting protein family member 1
CAPZA1	1.88149e-102	0.710219	0.542	0.334	6.38843e-98	capping actin protein of muscle Z-line subunit alpha 1
MGEA5	6.69122e-101	0.474401	0.273	0.085	2.27194e-96	NA
BCL3	1.04619e-100	0.531591	0.268	0.084	3.55225e-96	BCL3 transcription coactivator
GLUL	1.85263e-97	0.720455	0.604	0.415	6.29042e-93	glutamate-ammonia ligase
UBXN2B	1.96866e-97	0.495565	0.255	0.079	6.6844e-93	UBX domain protein 2B
JOSD1	1.14264e-95	0.714742	0.436	0.219	3.87973e-91	Josephin domain containing 1
MAP3K2	5.01389e-95	0.709837	0.511	0.303	1.70241e-90	mitogen-activated protein kinase kinase kinase 2
CDKN2D	1.49996e-94	0.641847	0.395	0.181	5.09298e-90	cyclin dependent kinase inhibitor 2D
OXSR1	1.90894e-94	0.63874	0.351	0.144	6.48161e-90	oxidative stress responsive kinase 1
CPD	3.49491e-94	0.690464	0.395	0.179	1.18666e-89	carboxypeptidase D
IER3	5.84346e-94	0.553455	0.785	0.56	1.98409e-89	immediate early response 3
SYAP1	2.25855e-92	0.758534	0.583	0.423	7.66868e-88	synapse associated protein 1
MT-ND3	2.56422e-90	0.317364	0.895	0.842	8.70657e-86	mitochondrially encoded NADH:ubiquinone oxidoreductase core subunit 3
TREM1	1.51086e-89	0.653941	0.338	0.138	5.12996e-85	triggering receptor expressed on myeloid cells 1
PREX1	2.95505e-89	0.613909	0.357	0.151	1.00336e-84	phosphatidylinositol-3,4,5-trisphosphate dependent Rac exchange factor 1
PTGS2	4.37119e-89	0.761772	0.533	0.319	1.4842e-84	prostaglandin-endoperoxide synthase 2
MBOAT7	4.74767e-89	0.553509	0.261	0.088	1.61203e-84	membrane bound O-acyltransferase domain containing 7
MAP4K4	9.65662e-89	0.680345	0.472	0.265	3.27881e-84	mitogen-activated protein kinase kinase kinase kinase 4
PPP1R12A	5.02468e-87	0.669937	0.508	0.316	1.70608e-82	protein phosphatase 1 regulatory subunit 12A
FOS	7.98015e-87	0.466667	0.832	0.732	2.70958e-82	Fos proto-oncogene, AP-1 transcription factor subunit
HK2	1.31058e-86	0.505577	0.287	0.104	4.44993e-82	hexokinase 2
KLF6	1.34459e-85	0.514496	0.713	0.607	4.56543e-81	KLF transcription factor 6
SMCHD1	8.15445e-85	0.712321	0.469	0.267	2.76876e-80	structural maintenance of chromosomes flexible hinge domain containing 1
PCBP1	8.17778e-85	0.495679	0.664	0.578	2.77668e-80	poly(rC) binding protein 1
TRIB1	4.77732e-84	0.6524	0.55	0.355	1.62209e-79	tribbles pseudokinase 1
MBP	7.87224e-84	0.620544	0.4	0.197	2.67294e-79	myelin basic protein
WDR26	1.25355e-82	0.577689	0.395	0.19	4.25629e-78	WD repeat domain 26
BAZ1A	1.58754e-82	0.64972	0.538	0.363	5.39034e-78	bromodomain adjacent to zinc finger domain 1A
ADD3	3.79033e-82	0.578602	0.39	0.187	1.28697e-77	adducin 3
CYSTM1	5.42264e-80	0.630867	0.574	0.456	1.8412e-75	cysteine rich transmembrane module containing 1
KDM6B	3.92824e-79	0.652241	0.526	0.351	1.33379e-74	lysine demethylase 6B
IQGAP1	2.38423e-78	0.501163	0.668	0.63	8.09541e-74	IQ motif containing GTPase activating protein 1
NR4A3	2.9374e-77	0.699046	0.424	0.226	9.97364e-73	nuclear receptor subfamily 4 group A member 3
GYG1	1.33866e-76	0.587019	0.355	0.167	4.54529e-72	glycogenin 1
MT-ND1	5.15724e-76	0.269262	0.851	0.842	1.75109e-71	mitochondrially encoded NADH:ubiquinone oxidoreductase core subunit 1
GRB2	1.37039e-75	0.632048	0.489	0.313	4.65303e-71	growth factor receptor bound protein 2
CDC42EP3	1.37768e-75	0.677834	0.428	0.237	4.67778e-71	CDC42 effector protein 3
CHD1	9.86896e-75	0.675489	0.545	0.394	3.35091e-70	chromodomain helicase DNA binding protein 1
EP300	1.41033e-74	0.590054	0.394	0.203	4.78863e-70	E1A binding protein p300
DOCK8	2.63966e-74	0.465357	0.25	0.089	8.9627e-70	dedicator of cytokinesis 8
S100A11	4.26328e-74	0.275111	0.831	0.815	1.44756e-69	S100 calcium binding protein A11
FKBP1A	6.29513e-72	0.62682	0.547	0.425	2.13745e-67	FKBP prolyl isomerase 1A
DDX3X	2.61926e-70	0.443088	0.695	0.671	8.89343e-66	DEAD-box helicase 3 X-linked
IL6R	2.76192e-69	0.568559	0.358	0.177	9.37782e-65	interleukin 6 receptor
SPOPL	3.04851e-69	0.459608	0.281	0.114	1.03509e-64	speckle type BTB/POZ protein like
SKIL	3.48981e-68	0.469683	0.685	0.606	1.18493e-63	SKI like proto-oncogene
TFDP1	2.06886e-67	0.540907	0.34	0.163	7.0246e-63	transcription factor Dp-1
BTG2	9.51137e-66	0.563112	0.628	0.525	3.22949e-61	BTG anti-proliferation factor 2
REL	2.01347e-65	0.61086	0.398	0.219	6.83653e-61	REL proto-oncogene, NF-kB subunit
MT-ND6	3.81632e-65	0.549415	0.561	0.351	1.29579e-60	mitochondrially encoded NADH:ubiquinone oxidoreductase core subunit 6
ATP6V1B2	4.38121e-65	0.579917	0.384	0.208	1.4876e-60	ATPase H+ transporting V1 subunit B2
PPIF	1.01167e-64	0.795917	0.357	0.185	3.43502e-60	peptidylprolyl isomerase F
CDC42	1.10052e-63	0.400521	0.662	0.69	3.73672e-59	cell division cycle 42
WAC	1.5765e-63	0.557426	0.564	0.471	5.35286e-59	WW domain containing adaptor with coiled-coil
NBN	5.12975e-63	0.622351	0.361	0.19	1.74175e-58	nibrin
TXNIP	8.69599e-63	0.555909	0.6	0.488	2.95264e-58	thioredoxin interacting protein
PTBP3	3.60199e-62	0.587205	0.447	0.289	1.22302e-57	polypyrimidine tract binding protein 3
MT-ATP8	6.71314e-62	0.561677	0.492	0.315	2.27938e-57	mitochondrially encoded ATP synthase membrane subunit 8
ASAH1	6.97423e-62	0.601354	0.522	0.41	2.36803e-57	N-acylsphingosine amidohydrolase 1
NUMB	7.95022e-62	0.548487	0.352	0.183	2.69942e-57	NUMB endocytic adaptor protein
PTP4A2	9.15397e-62	0.552551	0.57	0.496	3.10814e-57	protein tyrosine phosphatase 4A2
ETF1	2.87469e-61	0.552613	0.574	0.493	9.76073e-57	eukaryotic translation termination factor 1
VSIR	3.84254e-61	0.599875	0.373	0.208	1.3047e-56	V-set immunoregulatory receptor
YWHAB	3.54148e-59	0.49935	0.606	0.593	1.20247e-54	tyrosine 3-monooxygenase/tryptophan 5-monooxygenase activation protein beta
FAM8A1	3.66153e-59	0.468766	0.282	0.127	1.24324e-54	family with sequence similarity 8 member A1
TKT	4.58032e-59	0.609555	0.514	0.399	1.5552e-54	transketolase
SEC14L1	5.71247e-59	0.588357	0.395	0.235	1.93961e-54	SEC14 like lipid binding 1
MAPK1	6.04831e-59	0.495696	0.329	0.166	2.05364e-54	mitogen-activated protein kinase 1
YPEL3	6.36628e-59	0.585065	0.397	0.235	2.16161e-54	yippee like 3
ZNF281	2.65792e-58	0.520215	0.291	0.135	9.02471e-54	zinc finger protein 281
MAPK14	8.14834e-58	0.532749	0.378	0.215	2.76669e-53	mitogen-activated protein kinase 14
NIN	1.55804e-57	0.48577	0.288	0.132	5.29016e-53	ninein
MSRB1	5.38131e-57	0.477234	0.289	0.136	1.82717e-52	methionine sulfoxide reductase B1
PTP4A1	6.5998e-57	0.460253	0.363	0.185	2.2409e-52	protein tyrosine phosphatase 4A1
H2AFY	9.45247e-57	0.573037	0.47	0.334	3.20949e-52	NA
RALB	2.97723e-55	0.525974	0.351	0.193	1.01089e-50	RAS like proto-oncogene B
WIPF2	6.68265e-54	0.493619	0.285	0.136	2.26903e-49	WAS/WASL interacting protein family member 2
RAB8B	1.35454e-53	0.469397	0.293	0.143	4.59922e-49	RAB8B, member RAS oncogene family
RCOR1	1.3287e-52	0.471437	0.297	0.147	4.51145e-48	REST corepressor 1
PSEN1	6.05538e-52	0.48305	0.328	0.175	2.05604e-47	presenilin 1
IRF2BP2	1.80135e-50	0.565188	0.477	0.353	6.11632e-46	interferon regulatory factor 2 binding protein 2
CREBBP	1.686e-49	0.518967	0.353	0.207	5.72465e-45	CREB binding protein
GNAI3	1.88393e-49	0.528273	0.496	0.4	6.39669e-45	G protein subunit alpha i3
LTA4H	1.66341e-48	0.613525	0.357	0.218	5.64793e-44	leukotriene A4 hydrolase
ATG3	2.71844e-48	0.573792	0.405	0.272	9.23018e-44	autophagy related 3
RABGEF1	3.61883e-48	0.539385	0.421	0.291	1.22874e-43	RAB guanine nucleotide exchange factor 1
NFKBIA	4.91095e-46	0.454931	0.666	0.602	1.66746e-41	NFKB inhibitor alpha
IGF2R	1.18441e-44	0.505312	0.339	0.2	4.02153e-40	insulin like growth factor 2 receptor
GNB1	1.64347e-44	0.49875	0.483	0.386	5.58022e-40	G protein subunit beta 1
MAP2K1	5.07386e-43	0.441324	0.28	0.146	1.72278e-38	mitogen-activated protein kinase kinase 1
PRR13	1.97744e-42	0.504384	0.467	0.377	6.71421e-38	proline rich 13
SOS2	2.91827e-41	0.465685	0.32	0.188	9.9087e-37	SOS Ras/Rho guanine nucleotide exchange factor 2
DUSP1	8.1187e-41	0.410056	0.642	0.616	2.75662e-36	dual specificity phosphatase 1
CAB39	1.10379e-40	0.458094	0.31	0.179	3.74781e-36	calcium binding protein 39
TLE3	1.19635e-40	0.499002	0.291	0.164	4.0621e-36	TLE family member 3, transcriptional corepressor
NDEL1	5.63006e-40	0.554869	0.397	0.284	1.91163e-35	nudE neurodevelopment protein 1 like 1
N4BP1	2.42511e-39	0.4669	0.266	0.14	8.23422e-35	NEDD4 binding protein 1
ARFGEF1	1.73726e-38	0.430953	0.283	0.158	5.89869e-34	ADP ribosylation factor guanine nucleotide exchange factor 1
NCOA4	8.98944e-38	0.488513	0.384	0.266	3.05228e-33	nuclear receptor coactivator 4
LRP10	2.18228e-37	0.527039	0.458	0.382	7.40971e-33	LDL receptor related protein 10
AGFG1	8.92852e-37	0.44925	0.301	0.18	3.03159e-32	ArfGAP with FG repeats 1
FBXL5	1.1816e-36	0.46847	0.34	0.221	4.01201e-32	F-box and leucine rich repeat protein 5
PLSCR1	1.39241e-36	0.47465	0.375	0.26	4.72779e-32	phospholipid scramblase 1
NEAT1	6.61478e-36	0.257599	0.814	0.771	2.24598e-31	nuclear paraspeckle assembly transcript 1
MSN	1.1683e-35	0.395421	0.548	0.519	3.96686e-31	moesin
SF1	5.36771e-35	0.433627	0.527	0.508	1.82255e-30	splicing factor 1
SUSD6	8.105e-35	0.452703	0.274	0.157	2.75197e-30	sushi domain containing 6
SLC25A37	3.62494e-33	0.472129	0.545	0.534	1.23081e-28	solute carrier family 25 member 37
BRAF	2.86639e-32	0.449885	0.285	0.172	9.73254e-28	B-Raf proto-oncogene, serine/threonine kinase
C16orf72	3.01562e-32	0.45703	0.343	0.234	1.02392e-27	NA
RNF19B	5.99818e-32	0.496947	0.359	0.256	2.03662e-27	ring finger protein 19B
LPGAT1	9.57171e-32	0.448598	0.318	0.209	3.24998e-27	lysophosphatidylglycerol acyltransferase 1
ARL5B	3.50863e-30	0.519845	0.287	0.18	1.19132e-25	ADP ribosylation factor like GTPase 5B
TP53INP2	6.51939e-30	0.436392	0.291	0.184	2.21359e-25	tumor protein p53 inducible nuclear protein 2
UBE2R2	9.77905e-30	0.482166	0.427	0.361	3.32038e-25	ubiquitin conjugating enzyme E2 R2
EGR3	4.04132e-29	0.454475	0.292	0.183	1.37219e-24	early growth response 3
NFKBIZ	1.64612e-28	0.453482	0.492	0.414	5.58922e-24	NFKB inhibitor zeta
FKBP5	1.71208e-28	0.433188	0.321	0.212	5.81319e-24	FKBP prolyl isomerase 5
IFRD1	2.82868e-28	0.441048	0.496	0.473	9.60451e-24	interferon related developmental regulator 1
IFNGR2	3.13075e-28	0.502005	0.384	0.304	1.06301e-23	interferon gamma receptor 2
MFSD1	3.59513e-28	0.444358	0.334	0.235	1.22069e-23	major facilitator superfamily domain containing 1
SLC36A4	1.83454e-27	0.384747	0.256	0.155	6.22899e-23	solute carrier family 36 member 4
GABARAPL1	3.02831e-27	0.418815	0.486	0.448	1.02823e-22	GABA type A receptor associated protein like 1
DENND5A	3.34843e-27	0.465197	0.288	0.189	1.13693e-22	DENN domain containing 5A
ATP6V0D1	4.28891e-27	0.482758	0.339	0.245	1.45626e-22	ATPase H+ transporting V0 subunit d1
CAPZB	4.94699e-27	0.41203	0.467	0.431	1.6797e-22	capping actin protein of muscle Z-line subunit beta
CHIC2	2.14918e-25	0.435822	0.352	0.271	7.29731e-21	cysteine rich hydrophobic domain 2
WSB1	5.2206e-25	0.310941	0.598	0.658	1.7726e-20	WD repeat and SOCS box containing 1
SEPT7	7.29005e-25	0.281753	0.323	0.2	2.47526e-20	NA
MYL12A	1.34113e-24	0.30364	0.557	0.613	4.55368e-20	myosin light chain 12A
TAGLN2	4.99587e-24	0.355631	0.554	0.597	1.6963e-19	transgelin 2
KPNB1	6.02472e-24	0.449559	0.408	0.352	2.04563e-19	karyopherin subunit beta 1
MTPN	2.99221e-23	0.396166	0.483	0.5	1.01597e-18	myotrophin
ITSN2	3.8844e-23	0.382936	0.292	0.2	1.31891e-18	intersectin 2
CCND3	4.39031e-23	0.388231	0.256	0.163	1.49069e-18	cyclin D3
PNPLA8	4.68448e-23	0.484408	0.368	0.299	1.59057e-18	patatin like phospholipase domain containing 8
PPP4R2	1.89221e-22	0.456637	0.376	0.317	6.42482e-18	protein phosphatase 4 regulatory subunit 2
CSNK1D	3.48413e-22	0.44755	0.337	0.263	1.183e-17	casein kinase 1 delta
BOD1L1	7.37649e-21	0.460188	0.398	0.353	2.50461e-16	biorientation of chromosomes in cell division 1 like 1
PLP2	1.07824e-20	0.33091	0.527	0.596	3.66107e-16	proteolipid protein 2
GNAQ	6.45478e-20	0.363454	0.287	0.206	2.19166e-15	G protein subunit alpha q
FAM53C	7.99396e-20	0.382513	0.256	0.174	2.71427e-15	family with sequence similarity 53 member C
SKI	1.02482e-19	0.427711	0.352	0.292	3.47967e-15	SKI proto-oncogene
AZIN1	1.08211e-19	0.388879	0.441	0.424	3.67419e-15	antizyme inhibitor 1
USP15	1.14135e-19	0.43984	0.351	0.29	3.87533e-15	ubiquitin specific peptidase 15
PICALM	1.97807e-19	0.38558	0.328	0.256	6.71635e-15	phosphatidylinositol binding clathrin assembly protein
LRRFIP1	2.15691e-19	0.265532	0.561	0.59	7.32357e-15	LRR binding FLII interacting protein 1
ZNF267	2.26854e-19	0.438992	0.304	0.229	7.70259e-15	zinc finger protein 267
TNFAIP2	2.54982e-19	0.406611	0.285	0.204	8.65767e-15	TNF alpha induced protein 2
SH3KBP1	3.14063e-19	0.38577	0.327	0.258	1.06637e-14	SH3 domain containing kinase binding protein 1
MAFG	3.34699e-19	0.373834	0.293	0.217	1.13644e-14	MAF bZIP transcription factor G
TLN1	8.35303e-19	0.385493	0.434	0.417	2.83619e-14	talin 1
MAPRE1	1.0373e-18	0.382632	0.427	0.408	3.52205e-14	microtubule associated protein RP/EB family member 1
SERINC3	1.07812e-18	0.404061	0.459	0.469	3.66064e-14	serine incorporator 3
STOM	2.65889e-18	0.468004	0.329	0.269	9.02801e-14	stomatin
LAMP2	4.34325e-18	0.357031	0.475	0.501	1.47471e-13	lysosomal associated membrane protein 2
TNFAIP6	4.74213e-18	0.354538	0.41	0.325	1.61014e-13	TNF alpha induced protein 6
GPBP1	4.99379e-17	0.400199	0.447	0.453	1.69559e-12	GC-rich promoter binding protein 1
EHD1	1.66908e-16	0.379585	0.264	0.196	5.66718e-12	EH domain containing 1
DUSP6	1.97544e-16	0.442059	0.297	0.23	6.7074e-12	dual specificity phosphatase 6
FOXO3	2.0659e-16	0.407282	0.394	0.366	7.01457e-12	forkhead box O3
PDE4B	2.61831e-16	0.378379	0.319	0.244	8.89022e-12	phosphodiesterase 4B
ETS2	3.75761e-16	0.4713	0.359	0.32	1.27586e-11	ETS proto-oncogene 2, transcription factor
NFE2L2	4.19204e-16	0.402994	0.429	0.42	1.42337e-11	NFE2 like bZIP transcription factor 2
DSE	6.21437e-15	0.417279	0.313	0.261	2.11003e-10	dermatan sulfate epimerase
MEF2D	7.76828e-15	0.371382	0.284	0.222	2.63764e-10	myocyte enhancer factor 2D
SH3BP5	8.76328e-15	0.406003	0.314	0.262	2.97548e-10	SH3 domain binding protein 5
RNF145	9.59254e-15	0.35136	0.302	0.247	3.25705e-10	ring finger protein 145
ANXA11	1.1317e-14	0.369719	0.341	0.302	3.84258e-10	annexin A11
PPP1R15B	1.65992e-14	0.385802	0.355	0.314	5.63609e-10	protein phosphatase 1 regulatory subunit 15B
MAX	1.74063e-14	0.356333	0.307	0.255	5.91014e-10	MYC associated factor X
SHOC2	2.76628e-14	0.367976	0.323	0.275	9.39262e-10	SHOC2 leucine rich repeat scaffold protein
KMT2E	3.24782e-14	0.337721	0.452	0.466	1.10276e-09	lysine methyltransferase 2E (inactive)
JDP2	1.16385e-13	0.347607	0.275	0.219	3.95174e-09	Jun dimerization protein 2
TPP1	2.05663e-13	0.361197	0.294	0.241	6.98308e-09	tripeptidyl peptidase 1
ELL2	1.20335e-12	0.388737	0.441	0.458	4.08587e-08	elongation factor for RNA polymerase II 2
CTDSP1	1.62317e-12	0.334877	0.258	0.202	5.5113e-08	CTD small phosphatase 1
CHD2	2.46008e-12	0.37804	0.409	0.417	8.35296e-08	chromodomain helicase DNA binding protein 2
GLRX	3.55332e-12	0.314158	0.365	0.33	1.20649e-07	glutaredoxin
IFNGR1	4.1978e-12	0.373656	0.287	0.242	1.42532e-07	interferon gamma receptor 1
ZYX	7.50737e-12	0.356504	0.252	0.201	2.54905e-07	zyxin
NOP10	8.0346e-12	0.324666	0.437	0.479	2.72807e-07	NOP10 ribonucleoprotein
KDM5A	8.34224e-12	0.332477	0.255	0.202	2.83252e-07	lysine demethylase 5A
PRKAR1A	6.70856e-11	0.324558	0.416	0.437	2.27782e-06	protein kinase cAMP-dependent type I regulatory subunit alpha
QSOX1	1.10156e-10	0.323286	0.38	0.38	3.74024e-06	quiescin sulfhydryl oxidase 1
SFT2D1	1.332e-10	0.349043	0.387	0.403	4.52266e-06	SFT2 domain containing 1
CPEB4	1.59065e-10	0.330575	0.346	0.327	5.40091e-06	cytoplasmic polyadenylation element binding protein 4
TMOD3	1.72819e-10	0.310715	0.268	0.224	5.8679e-06	tropomodulin 3
GDI1	1.78445e-10	0.324647	0.26	0.216	6.05893e-06	GDP dissociation inhibitor 1
RAD21	2.01636e-10	0.32658	0.376	0.371	6.84634e-06	RAD21 cohesin complex component
CMIP	7.14967e-10	0.301782	0.288	0.25	2.4276e-05	c-Maf inducing protein
PRKDC	7.36319e-10	0.468311	0.323	0.308	2.5001e-05	protein kinase, DNA-activated, catalytic subunit
METTL9	7.45014e-10	0.327795	0.263	0.226	2.52962e-05	methyltransferase like 9
RNF24	9.78682e-10	0.343979	0.284	0.252	3.32302e-05	ring finger protein 24
ASAP1	1.34542e-09	0.319809	0.269	0.231	4.56823e-05	ArfGAP with SH3 domain, ankyrin repeat and PH domain 1
DIAPH1	2.04522e-09	0.324494	0.289	0.259	6.94434e-05	diaphanous related formin 1
EIF2AK2	3.40783e-09	0.327082	0.255	0.217	0.000115709	eukaryotic translation initiation factor 2 alpha kinase 2
WDR1	3.84286e-09	0.304944	0.352	0.352	0.00013048	WD repeat domain 1
BCL6	5.46457e-09	0.334213	0.338	0.321	0.000185544	BCL6 transcription repressor
ACAP2	6.27941e-09	0.325715	0.305	0.282	0.000213211	ArfGAP with coiled-coil, ankyrin repeat and PH domains 2
LAMTOR3	7.2148e-09	0.326433	0.273	0.242	0.000244971	late endosomal/lysosomal adaptor, MAPK and MTOR activator 3
GRN	7.9841e-09	0.307768	0.404	0.439	0.000271092	granulin precursor
CREBRF	9.3173e-09	0.327766	0.323	0.303	0.000316359	CREB3 regulatory factor
ARID4B	1.44112e-08	0.341705	0.394	0.424	0.000489317	AT-rich interaction domain 4B
ENSA	1.64832e-08	0.313487	0.351	0.354	0.000559671	endosulfine alpha
OSBPL8	2.08367e-08	0.328989	0.348	0.35	0.000707489	oxysterol binding protein like 8
GOLGA7	2.80613e-08	0.334957	0.282	0.256	0.000952794	golgin A7
VMP1	2.90811e-08	0.356577	0.39	0.418	0.000987419	vacuole membrane protein 1
PTEN	4.01449e-08	0.345951	0.339	0.342	0.00136308	phosphatase and tensin homolog
OSTF1	4.38676e-08	0.3141	0.27	0.246	0.00148948	osteoclast stimulating factor 1
MOB1A	4.80293e-08	0.310365	0.349	0.355	0.00163079	MOB kinase activator 1A
PTPN12	1.2067e-07	0.306201	0.297	0.281	0.00409724	protein tyrosine phosphatase non-receptor type 12
KIF1B	2.42938e-07	0.315186	0.281	0.261	0.00824872	kinesin family member 1B
TALDO1	3.24756e-07	0.250294	0.424	0.489	0.0110268	transaldolase 1
MKRN1	7.78999e-07	0.308369	0.253	0.23	0.0264501	makorin ring finger protein 1
RUBCNL	1.11873e-06	0.369703	0.268	0.251	0.0379855	rubicon like autophagy enhancer
CHMP4B	1.25735e-06	0.291305	0.37	0.403	0.0426919	charged multivesicular body protein 4B
RYBP	1.27444e-06	0.30493	0.392	0.426	0.0432722	RING1 and YY1 binding protein
COL1A1+ Macrophage
gene symbol	p_val	avg_log2FC	pct.1	pct.2	p_val_adj	gene_description
ISG15	0	0.605095	0.379	0.072	0	ISG15 ubiquitin like modifier
KCNAB2	0	0.327259	0.325	0.028	0	potassium voltage-gated channel subfamily A regulatory beta subunit 2
TNFRSF1B	0	0.330088	0.355	0.055	0	TNF receptor superfamily member 1B
IGSF21	0	0.334596	0.261	0.003	0	immunoglobin superfamily member 21
C1QA	0	1.47668	0.764	0.008	0	complement C1q A chain
C1QC	0	1.40134	0.753	0.008	0	complement C1q C chain
C1QB	0	1.44359	0.762	0.009	0	complement C1q B chain
FGR	0	0.478064	0.502	0.067	0	FGR proto-oncogene, Src family tyrosine kinase
LAPTM5	0	1.33785	0.933	0.099	0	lysosomal protein transmembrane 5
IFI44	0	0.322263	0.283	0.021	0	interferon induced protein 44
CD53	0	0.702115	0.711	0.071	0	CD53 molecule
C1orf162	0	0.513862	0.463	0.035	0	chromosome 1 open reading frame 162
PLEKHO1	0	0.391345	0.419	0.089	0	pleckstrin homology domain containing O1
C1orf54	0	0.338922	0.334	0.037	0	chromosome 1 open reading frame 54
CTSS	0	1.22416	0.887	0.116	0	cathepsin S
RIT1	0	0.517853	0.556	0.121	0	Ras like without CAAX 1
SLAMF8	0	0.361319	0.286	0.002	0	SLAM family member 8
CD84	0	0.73568	0.549	0.007	0	CD84 molecule
CD48	0	0.268376	0.257	0.025	0	CD48 molecule
FCER1G	0	1.39601	0.924	0.083	0	Fc epsilon receptor Ig
FCGR2A	0	1.11552	0.776	0.041	0	Fc gamma receptor IIa
FCGR3A	0	0.686433	0.425	0.011	0	Fc gamma receptor IIIa
FCGR2B	0	0.530371	0.359	0.003	0	Fc gamma receptor IIb
NPL	0	0.373493	0.362	0.031	0	N-acetylneuraminate pyruvate lyase
NCF2	0	0.428277	0.509	0.071	0	neutrophil cytosolic factor 2
RGS1	0	1.02488	0.618	0.015	0	regulator of G protein signaling 1
PTPRC	0	0.561234	0.614	0.085	0	protein tyrosine phosphatase receptor type C
GPR137B	0	0.49547	0.491	0.069	0	G protein-coupled receptor 137B
KMO	0	0.346715	0.288	0.003	0	kynurenine 3-monooxygenase
NLRP3	0	0.407213	0.288	0.009	0	NLR family pyrin domain containing 3
RASGRP3	0	0.495141	0.398	0.02	0	RAS guanyl releasing protein 3
PLEK	0	0.974755	0.779	0.089	0	pleckstrin
CAPG	0	0.865408	0.797	0.342	0	capping actin protein, gelsolin like
VAMP8	0	0.960431	0.73	0.071	0	vesicle associated membrane protein 8
DUSP2	0	0.737681	0.539	0.081	0	dual specificity phosphatase 2
MERTK	0	0.381145	0.26	0.01	0	MER proto-oncogene, tyrosine kinase
IL1A	0	0.561825	0.285	0.01	0	interleukin 1 alpha
IL1B	0	1.26638	0.555	0.061	0	interleukin 1 beta
IL1RN	0	0.502909	0.313	0.025	0	interleukin 1 receptor antagonist
MARCO	0	0.797364	0.401	0.002	0	macrophage receptor with collagenous structure
PLEKHB2	0	0.653641	0.654	0.165	0	pleckstrin homology domain containing B2
CXCR4	0	0.519504	0.494	0.078	0	C-X-C motif chemokine receptor 4
KYNU	0	0.670635	0.508	0.008	0	kynureninase
ZEB2	0	0.735297	0.697	0.133	0	zinc finger E-box binding homeobox 2
FMNL2	0	0.390868	0.399	0.064	0	formin like 2
IFIH1	0	0.284048	0.287	0.032	0	interferon induced with helicase C domain 1
CFLAR	0	0.788073	0.745	0.273	0	CASP8 and FADD like apoptosis regulator
SLC11A1	0	0.326562	0.356	0.039	0	solute carrier family 11 member 1
DOCK10	0	0.276073	0.26	0.014	0	dedicator of cytokinesis 10
SLC6A6	0	0.361169	0.408	0.06	0	solute carrier family 6 member 6
CCR1	0	0.327131	0.273	0.005	0	C-C motif chemokine receptor 1
CCRL2	0	0.607834	0.45	0.019	0	C-C motif chemokine receptor like 2
STAB1	0	0.781262	0.556	0.013	0	stabilin 1
MITF	0	0.275659	0.289	0.037	0	melanocyte inducing transcription factor
ST3GAL6	0	0.307138	0.323	0.033	0	ST3 beta-galactoside alpha-2,3-sialyltransferase 6
ALCAM	0	0.620433	0.518	0.046	0	activated leukocyte cell adhesion molecule
HCLS1	0	0.566797	0.601	0.086	0	hematopoietic cell-specific Lyn substrate 1
CD86	0	0.564033	0.454	0.005	0	CD86 molecule
PARP14	0	0.422772	0.429	0.086	0	poly(ADP-ribose) polymerase family member 14
MFSD1	0	0.737265	0.699	0.233	0	major facilitator superfamily domain containing 1
RBM47	0	0.732183	0.603	0.022	0	RNA binding motif protein 47
CXCL8	0	1.45988	0.872	0.226	0	C-X-C motif chemokine ligand 8
CXCL1	0	0.94763	0.468	0.058	0	C-X-C motif chemokine ligand 1
CXCL3	0	1.62298	0.739	0.043	0	C-X-C motif chemokine ligand 3
CXCL2	0	1.50141	0.776	0.127	0	C-X-C motif chemokine ligand 2
ANTXR2	0	0.393728	0.441	0.084	0	ANTXR cell adhesion molecule 2
RASGEF1B	0	0.715872	0.632	0.138	0	RasGEF domain family member 1B
SPP1	0	1.45545	0.765	0.12	0	secreted phosphoprotein 1
HPGDS	0	0.348327	0.299	0.002	0	hematopoietic prostaglandin D synthase
TLR2	0	0.48447	0.46	0.044	0	toll like receptor 2
DDX60L	0	0.327081	0.317	0.031	0	DExD/H-box 60 like
SLC1A3	0	0.506717	0.4	0.01	0	solute carrier family 1 member 3
PTGER4	0	0.259276	0.259	0.024	0	prostaglandin E receptor 4
EMB	0	0.333074	0.348	0.05	0	embigin
IQGAP2	0	0.562655	0.479	0.035	0	IQ motif containing GTPase activating protein 2
LUCAT1	0	0.568723	0.438	0.089	0	lung cancer associated transcript 1
MCTP1	0	0.322059	0.334	0.023	0	multiple C2 and transmembrane domain containing 1
CSF1R	0	0.627928	0.455	0.006	0	colony stimulating factor 1 receptor
CD74	0	2.02637	0.955	0.093	0	CD74 molecule
GM2A	0	0.585567	0.51	0.049	0	ganglioside GM2 activator
HAVCR2	0	0.625961	0.522	0.008	0	hepatitis A virus cellular receptor 2
DOCK2	0	0.26802	0.295	0.017	0	dedicator of cytokinesis 2
LCP2	0	0.752422	0.623	0.057	0	lymphocyte cytosolic protein 2
LY86	0	0.431269	0.371	0.005	0	lymphocyte antigen 86
PHACTR1	0	0.393706	0.422	0.059	0	phosphatase and actin regulator 1
CD83	0	0.955134	0.748	0.194	0	CD83 molecule
TNF	0	1.3622	0.649	0.019	0	tumor necrosis factor
LST1	0	0.510309	0.462	0.026	0	leukocyte specific transcript 1
AIF1	0	1.20121	0.83	0.033	0	allograft inflammatory factor 1
C2	0	0.426222	0.352	0.03	0	complement C2
GPSM3	0	0.309472	0.382	0.047	0	G protein signaling modulator 3
HLA-DRA	0	2.01352	0.938	0.05	0	major histocompatibility complex, class II, DR alpha
HLA-DRB1	0	1.83746	0.908	0.084	0	major histocompatibility complex, class II, DR beta 1
HLA-DQA1	0	1.50175	0.777	0.015	0	major histocompatibility complex, class II, DQ alpha 1
HLA-DQB1	0	1.25982	0.789	0.097	0	major histocompatibility complex, class II, DQ beta 1
HLA-DMB	0	0.903366	0.627	0.011	0	major histocompatibility complex, class II, DM beta
HLA-DMA	0	1.07591	0.746	0.055	0	major histocompatibility complex, class II, DM alpha
HLA-DOA	0	0.3792	0.307	0.011	0	major histocompatibility complex, class II, DO alpha
HLA-DPA1	0	1.57148	0.867	0.093	0	major histocompatibility complex, class II, DP alpha 1
HLA-DPB1	0	1.48755	0.861	0.17	0	major histocompatibility complex, class II, DP beta 1
MAPK13	0	0.359312	0.354	0.031	0	mitogen-activated protein kinase 13
TREM2	0	0.557247	0.403	0.003	0	triggering receptor expressed on myeloid cells 2
CYB5R4	0	0.272378	0.348	0.055	0	cytochrome b5 reductase 4
PRDM1	0	0.316799	0.277	0.023	0	PR/SET domain 1
SLC16A10	0	0.770302	0.574	0.019	0	solute carrier family 16 member 10
ARHGAP18	0	0.589433	0.508	0.042	0	Rho GTPase activating protein 18
TNFAIP3	0	0.835947	0.659	0.147	0	TNF alpha induced protein 3
STX11	0	0.55269	0.49	0.084	0	syntaxin 11
TTYH3	0	0.466012	0.43	0.021	0	tweety family member 3
AHR	0	0.576472	0.528	0.075	0	aryl hydrocarbon receptor
IL6	0	0.58346	0.314	0.026	0	interleukin 6
GPNMB	0	1.3143	0.78	0.066	0	glycoprotein nmb
SNX10	0	0.83691	0.629	0.049	0	sorting nexin 10
CPVL	0	0.671343	0.568	0.039	0	carboxypeptidase vitellogenic like
LAT2	0	0.264542	0.296	0.029	0	linker for activation of T cells family member 2
FGL2	0	0.464719	0.383	0.035	0	fibrinogen like 2
CD36	0	0.631077	0.386	0.015	0	CD36 molecule
PILRA	0	0.430239	0.422	0.028	0	paired immunoglobin like type 2 receptor alpha
DOCK4	0	0.383335	0.372	0.02	0	dedicator of cytokinesis 4
TFEC	0	0.467658	0.408	0.008	0	transcription factor EC
TBXAS1	0	0.36522	0.37	0.019	0	thromboxane A synthase 1
CLEC5A	0	0.438782	0.306	0.015	0	C-type lectin domain containing 5A
TMEM176B	0	0.601811	0.43	0.012	0	transmembrane protein 176B
TMEM176A	0	0.355228	0.285	0.011	0	transmembrane protein 176A
AGAP3	0	0.314354	0.358	0.064	0	ArfGAP with GTPase domain, ankyrin repeat and PH domain 3
CTSB	0	1.2212	0.966	0.565	0	cathepsin B
MSR1	0	1.17851	0.714	0.009	0	macrophage scavenger receptor 1
ATP6V1B2	0	0.762185	0.744	0.206	0	ATPase H+ transporting V1 subunit B2
DOK2	0	0.404331	0.342	0.005	0	docking protein 2
PLEKHA2	0	0.269648	0.307	0.043	0	pleckstrin homology domain containing A2
ADAM9	0	0.533311	0.53	0.095	0	ADAM metallopeptidase domain 9
LYN	0	0.387224	0.502	0.111	0	LYN proto-oncogene, Src family tyrosine kinase
LY96	0	0.537973	0.534	0.084	0	lymphocyte antigen 96
MTSS1	0	0.446232	0.419	0.072	0	MTSS I-BAR domain containing 1
FAM49B	0	0.524229	0.61	0.155	0	CYFIP related Rac1 interactor B
PLIN2	0	1.04805	0.768	0.203	0	perilipin 2
DAPK1	0	0.285225	0.27	0.009	0	death associated protein kinase 1
SYK	0	0.315659	0.305	0.032	0	spleen associated tyrosine kinase
ABCA1	0	0.564176	0.524	0.08	0	ATP binding cassette subfamily A member 1
TRAF1	0	0.360257	0.289	0.031	0	TNF receptor associated factor 1
PTGS1	0	0.289384	0.279	0.018	0	prostaglandin-endoperoxide synthase 1
CELF2	0	0.508895	0.512	0.061	0	CUGBP Elav-like family member 2
MRC1	0	0.731629	0.462	0.004	0	mannose receptor C-type 1
APBB1IP	0	0.266488	0.315	0.047	0	amyloid beta precursor protein binding family B member 1 interacting protein
NRP1	0	0.454402	0.436	0.055	0	neuropilin 1
RASSF4	0	0.388444	0.364	0.048	0	Ras association domain family member 4
SRGN	0	0.952663	0.877	0.319	0	serglycin
LIPA	0	0.766033	0.558	0.046	0	lipase A, lysosomal acid type
IFIT2	0	0.668676	0.312	0.025	0	interferon induced protein with tetratricopeptide repeats 2
IFIT3	0	0.684873	0.323	0.046	0	interferon induced protein with tetratricopeptide repeats 3
PIK3AP1	0	0.387584	0.347	0.018	0	phosphoinositide-3-kinase adaptor protein 1
ADAM8	0	0.347575	0.344	0.034	0	ADAM metallopeptidase domain 8
TPP1	0	0.766634	0.743	0.238	0	tripeptidyl peptidase 1
NRIP3	0	0.460039	0.433	0.084	0	nuclear receptor interacting protein 3
SPI1	0	0.737151	0.666	0.044	0	Spi-1 proto-oncogene
SLC43A3	0	0.516571	0.539	0.108	0	solute carrier family 43 member 3
LPXN	0	0.543785	0.465	0.04	0	leupaxin
MPEG1	0	0.477416	0.347	0.006	0	macrophage expressed 1
MS4A6A	0	1.05872	0.686	0.015	0	membrane spanning 4-domains A6A
MS4A4A	0	0.681049	0.442	0.005	0	membrane spanning 4-domains A4A
MS4A7	0	0.875794	0.623	0.009	0	membrane spanning 4-domains A7
SLC15A3	0	0.353098	0.335	0.017	0	solute carrier family 15 member 3
FERMT3	0	0.377545	0.352	0.017	0	FERM domain containing kindlin 3
FOLR2	0	1.02526	0.644	0.004	0	folate receptor beta
UCP2	0	0.539692	0.463	0.048	0	uncoupling protein 2
SLCO2B1	0	0.609168	0.466	0.004	0	solute carrier organic anion transporter family member 2B1
CASP1	0	0.360841	0.349	0.021	0	caspase 1
ZC3H12C	0	0.337371	0.325	0.042	0	zinc finger CCCH-type containing 12C
IL18	0	0.453232	0.396	0.015	0	interleukin 18
IL10RA	0	0.616215	0.503	0.018	0	interleukin 10 receptor subunit alpha
CD4	0	0.780624	0.627	0.076	0	CD4 molecule
CD163	0	1.22071	0.713	0.01	0	CD163 molecule
C3AR1	0	0.446558	0.349	0.018	0	complement C3a receptor 1
CLEC2B	0	0.590916	0.528	0.069	0	C-type lectin domain family 2 member B
CLEC7A	0	0.526017	0.438	0.012	0	C-type lectin domain containing 7A
OLR1	0	0.544313	0.394	0.042	0	oxidized low density lipoprotein receptor 1
ARHGDIB	0	0.666329	0.703	0.169	0	Rho GDP dissociation inhibitor beta
NCKAP1L	0	0.485134	0.435	0.018	0	NCK associated protein 1 like
MMP19	0	0.651658	0.475	0.025	0	matrix metallopeptidase 19
GNS	0	0.583193	0.611	0.153	0	glucosamine (N-acetyl)-6-sulfatase
CPM	0	0.592938	0.429	0.065	0	carboxypeptidase M
LYZ	0	1.04136	0.795	0.092	0	lysozyme
GLIPR1	0	0.51552	0.617	0.175	0	GLI pathogenesis related 1
GAS2L3	0	0.280342	0.258	0.017	0	growth arrest specific 2 like 3
SH2B3	0	0.413686	0.398	0.039	0	SH2B adaptor protein 3
OASL	0	0.407351	0.291	0.009	0	2'-5'-oligoadenylate synthetase like
ALOX5AP	0	0.615073	0.676	0.107	0	arachidonate 5-lipoxygenase activating protein
LCP1	0	0.708019	0.747	0.11	0	lymphocyte cytosolic protein 1
KCTD12	0	0.771847	0.66	0.148	0	potassium channel tetramerization domain containing 12
GPR183	0	1.16979	0.71	0.072	0	G protein-coupled receptor 183
TNFSF13B	0	0.276474	0.279	0.023	0	TNF superfamily member 13b
RNASE6	0	0.481552	0.417	0.012	0	ribonuclease A family member k6
RNASE1	0	1.47813	0.75	0.03	0	ribonuclease A family member 1, pancreatic
SLC7A7	0	0.3964	0.351	0.016	0	solute carrier family 7 member 7
NPC2	0	0.714856	0.93	0.66	0	NPC intracellular cholesterol transporter 2
B2M	0	0.364287	0.992	0.954	0	beta-2-microglobulin
C15orf48	0	0.828374	0.491	0.025	0	chromosome 15 open reading frame 48
SQOR	0	0.542024	0.554	0.111	0	sulfide quinone oxidoreductase
MYO5A	0	0.517356	0.497	0.075	0	myosin VA
LACTB	0	0.572588	0.575	0.109	0	lactamase beta
CTSH	0	0.714412	0.557	0.043	0	cathepsin H
BCL2A1	0	0.662861	0.593	0.142	0	BCL2 related protein A1
ANPEP	0	0.510842	0.482	0.069	0	alanyl aminopeptidase, membrane
IGSF6	0	0.58741	0.482	0.033	0	immunoglobulin superfamily member 6
ITGAM	0	0.446404	0.451	0.04	0	integrin subunit alpha M
ITGAX	0	0.628269	0.542	0.022	0	integrin subunit alpha X
COTL1	0	0.681793	0.692	0.185	0	coactosin like F-actin binding protein 1
IRF8	0	0.443788	0.349	0.009	0	interferon regulatory factor 8
SLC43A2	0	0.360784	0.352	0.031	0	solute carrier family 43 member 2
ARRB2	0	0.514382	0.537	0.067	0	arrestin beta 2
CXCL16	0	0.692905	0.576	0.034	0	C-X-C motif chemokine ligand 16
CD68	0	1.21021	0.816	0.142	0	CD68 molecule
PIK3R5	0	0.402409	0.376	0.023	0	phosphoinositide-3-kinase regulatory subunit 5
LGALS9	0	0.588702	0.491	0.018	0	galectin 9
ADAP2	0	0.365962	0.31	0.008	0	ArfGAP with dual PH domains 2
EVI2B	0	0.398789	0.48	0.084	0	ecotropic viral integration site 2B
CCL2	0	0.670724	0.406	0.066	0	C-C motif chemokine ligand 2
CCL5	0	0.501107	0.262	0.013	0	C-C motif chemokine ligand 5
CCL18	0	0.575466	0.275	0.003	0	C-C motif chemokine ligand 18
CCL3	0	2.07995	0.861	0.039	0	C-C motif chemokine ligand 3
CCL4	0	1.75664	0.741	0.038	0	C-C motif chemokine ligand 4
CCL3L1	0	1.56642	0.516	0.022	0	C-C motif chemokine ligand 3 like 1
CCL4L2	0	1.64468	0.706	0.028	0	C-C motif chemokine ligand 4 like 2
GRN	0	0.837202	0.838	0.436	0	granulin precursor
FMNL1	0	0.254787	0.305	0.035	0	formin like 1
COL1A1	0	0.777116	1	0.198	0	collagen type I alpha 1 chain
PECAM1	0	0.290371	0.316	0.039	0	platelet and endothelial cell adhesion molecule 1
LGALS3BP	0	0.368689	0.324	0.025	0	galectin 3 binding protein
EMILIN2	0	0.594469	0.503	0.016	0	elastin microfibril interfacer 2
EPB41L3	0	0.342554	0.345	0.051	0	erythrocyte membrane protein band 4.1 like 3
ME2	0	0.395335	0.442	0.086	0	malic enzyme 2
PMAIP1	0	1.04462	0.64	0.091	0	phorbol-12-myristate-13-acetate-induced protein 1
GNA15	0	0.329169	0.307	0.007	0	G protein subunit alpha 15
ACP5	0	1.03123	0.602	0.012	0	acid phosphatase 5, tartrate resistant
MAN2B1	0	0.386533	0.378	0.068	0	mannosidase alpha class 2B member 1
BST2	0	0.667884	0.59	0.035	0	bone marrow stromal cell antigen 2
IFI30	0	1.04257	0.541	0.044	0	IFI30 lysosomal thiol reductase
HCST	0	0.494132	0.402	0.03	0	hematopoietic cell signal transducer
TYROBP	0	1.52605	0.946	0.071	0	transmembrane immune signaling adaptor TYROBP
GMFG	0	0.474349	0.559	0.082	0	glia maturation factor gamma
FCGBP	0	0.665388	0.355	0.005	0	Fc gamma binding protein
APOE	0	1.0679	0.561	0.046	0	apolipoprotein E
APOC1	0	0.670874	0.391	0.015	0	apolipoprotein C1
C5AR1	0	0.734322	0.688	0.107	0	complement C5a receptor 1
FTL	0	0.498598	0.997	0.94	0	ferritin light chain
CD37	0	0.457096	0.426	0.027	0	CD37 molecule
FPR3	0	0.466008	0.337	0.003	0	formyl peptide receptor 3
LILRB5	0	0.659719	0.434	0.003	0	leukocyte immunoglobulin like receptor B5
LILRB2	0	0.378489	0.376	0.029	0	leukocyte immunoglobulin like receptor B2
LAIR1	0	0.506487	0.43	0.012	0	leukocyte associated immunoglobulin like receptor 1
LILRB4	0	0.599004	0.498	0.005	0	leukocyte immunoglobulin like receptor B4
RASSF2	0	0.252138	0.311	0.045	0	Ras association domain family member 2
THBD	0	0.580789	0.454	0.101	0	thrombomodulin
CD93	0	0.44505	0.354	0.036	0	CD93 molecule
HCK	0	0.30071	0.308	0.024	0	HCK proto-oncogene, Src family tyrosine kinase
SAMHD1	0	0.584129	0.468	0.035	0	SAM and HD domain containing deoxynucleoside triphosphate triphosphohydrolase 1
MAFB	0	0.684413	0.623	0.183	0	MAF bZIP transcription factor B
PLTP	0	0.456151	0.427	0.075	0	phospholipid transfer protein
MMP9	0	0.583872	0.395	0.047	0	matrix metallopeptidase 9
SMIM25	0	0.358514	0.318	0.01	0	NA
CTSZ	0	1.29486	0.882	0.317	0	cathepsin Z
MIR155HG	0	0.556496	0.378	0.035	0	MIR155 host gene
CSTB	0	0.806594	0.92	0.657	0	cystatin B
ITGB2	0	1.00899	0.776	0.071	0	integrin subunit beta 2
ADA2	0	0.670994	0.505	0.012	0	adenosine deaminase 2
BID	0	0.57203	0.512	0.065	0	BH3 interacting domain death agonist
AP1B1	0	0.531777	0.467	0.056	0	adaptor related protein complex 1 subunit beta 1
CYTH4	0	0.316526	0.284	0.005	0	cytohesin 4
PARVG	0	0.277005	0.273	0.017	0	parvin gamma
CSF2RA	0	0.286196	0.275	0.008	0	colony stimulating factor 2 receptor subunit alpha
TMSB4X	0	0.934102	0.994	0.712	0	thymosin beta 4 X-linked
AP1S2	0	0.639054	0.673	0.189	0	adaptor related protein complex 1 subunit sigma 2
CYBB	0	0.834561	0.626	0.045	0	cytochrome b-245 beta chain
GPR34	0	0.376531	0.26	0.002	0	G protein-coupled receptor 34
WAS	0	0.27772	0.34	0.044	0	WASP actin nucleation promoting factor
VSIG4	0	0.789982	0.523	0.005	0	V-set and immunoglobulin domain containing 4
MPP1	0	0.661593	0.611	0.081	0	MAGUK p55 scaffold protein 1
MT-ND1	0	0.511169	0.973	0.841	0	mitochondrially encoded NADH:ubiquinone oxidoreductase core subunit 1
MT-CO1	0	0.537546	0.986	0.872	0	mitochondrially encoded cytochrome c oxidase I
MT-CO2	0	0.500279	0.982	0.881	0	mitochondrially encoded cytochrome c oxidase II
MT-ATP6	0	0.414926	0.981	0.89	0	mitochondrially encoded ATP synthase membrane subunit 6
CCL3L3	0	1.03792	0.317	0.017	0	C-C motif chemokine ligand 3 like 1
CD44	4.07474e-304	0.76464	0.886	0.522	1.38354e-299	CD44 molecule (Indian blood group)
HSD17B11	1.92055e-303	0.347633	0.433	0.089	6.52102e-299	hydroxysteroid 17-beta dehydrogenase 11
GLIPR2	2.02769e-303	0.278657	0.343	0.06	6.88483e-299	GLI pathogenesis related 2
B3GNT5	2.10261e-302	0.560425	0.541	0.149	7.1392e-298	UDP-GlcNAc:betaGal beta-1,3-N-acetylglucosaminyltransferase 5
LGMN	4.64111e-302	0.829857	0.728	0.334	1.57584e-297	legumain
STMN1	8.75508e-301	0.440623	0.454	0.1	2.9727e-296	stathmin 1
CLN8	8.3499e-300	0.349094	0.398	0.082	2.83513e-295	CLN8 transmembrane ER and ERGIC protein
EFHD2	2.15297e-299	0.594578	0.672	0.224	7.31019e-295	EF-hand domain family member D2
FCGRT	1.80021e-297	0.73905	0.825	0.445	6.11244e-293	Fc gamma receptor and transporter
MARCKS	2.1038e-295	0.684291	0.713	0.24	7.14325e-291	myristoylated alanine rich protein kinase C substrate
CYTH1	2.39592e-295	0.331134	0.415	0.087	8.13512e-291	cytohesin 1
SYNGR2	8.302e-295	0.359934	0.394	0.081	2.81886e-290	synaptogyrin 2
TCIRG1	1.90052e-292	0.415932	0.41	0.089	6.45301e-288	T cell immune regulator 1, ATPase H+ transporting V0 subunit a3
TNFAIP2	2.26156e-290	0.628814	0.632	0.202	7.6789e-286	TNF alpha induced protein 2
PSAP	3.18202e-290	0.552901	0.963	0.841	1.08042e-285	prosaposin
RAPGEF1	2.45612e-288	0.306879	0.358	0.069	8.33952e-284	Rap guanine nucleotide exchange factor 1
TNFAIP8	4.48829e-287	0.543834	0.507	0.128	1.52395e-282	TNF alpha induced protein 8
MT-ND3	2.0292e-285	0.532996	0.962	0.841	6.88995e-281	mitochondrially encoded NADH:ubiquinone oxidoreductase core subunit 3
LHFPL2	2.62296e-285	0.533735	0.553	0.163	8.906e-281	LHFPL tetraspan subfamily member 2
MT-CO3	1.12685e-283	0.445609	0.982	0.883	3.82612e-279	mitochondrially encoded cytochrome c oxidase III
GLA	1.59152e-283	0.479343	0.521	0.142	5.40385e-279	galactosidase alpha
MT-ND2	1.64343e-283	0.470638	0.971	0.87	5.5801e-279	mitochondrially encoded NADH:ubiquinone oxidoreductase core subunit 2
NCEH1	1.9189e-281	0.262574	0.281	0.045	6.51544e-277	neutral cholesterol ester hydrolase 1
APLP2	1.30366e-278	0.666291	0.883	0.585	4.42643e-274	amyloid beta precursor like protein 2
PLEKHM2	6.3598e-278	0.376404	0.436	0.104	2.15941e-273	pleckstrin homology and RUN domain containing M2
LPL	5.00006e-277	0.340954	0.289	0.048	1.69772e-272	lipoprotein lipase
PTK2B	1.26251e-274	0.254046	0.277	0.043	4.28672e-270	protein tyrosine kinase 2 beta
SDCBP	1.82029e-274	0.690394	0.891	0.571	6.1806e-270	syndecan binding protein
ATP6V0D1	5.65688e-273	0.543408	0.673	0.243	1.92074e-268	ATPase H+ transporting V0 subunit d1
CTSD	5.7133e-270	0.786804	0.861	0.581	1.93989e-265	cathepsin D
SERPINF1	2.64681e-266	0.28877	0.343	0.064	8.98698e-262	serpin family F member 1
NCS1	1.53906e-265	0.289446	0.296	0.053	5.22571e-261	neuronal calcium sensor 1
ETV3	2.22905e-265	0.407153	0.464	0.116	7.5685e-261	ETS variant transcription factor 3
ARL8B	1.05914e-264	0.640366	0.725	0.308	3.59619e-260	ADP ribosylation factor like GTPase 8B
REL	5.18947e-263	0.57862	0.645	0.218	1.76203e-258	REL proto-oncogene, NF-kB subunit
SAMSN1	4.12267e-261	0.294627	0.387	0.076	1.39981e-256	SAM domain, SH3 domain and nuclear localization signals 1
MT-CYB	2.99752e-260	0.421328	0.978	0.873	1.01778e-255	mitochondrially encoded cytochrome b
VIM	9.1426e-260	0.287841	0.997	0.949	3.10428e-255	vimentin
CYFIP1	6.81483e-258	0.39912	0.46	0.12	2.31391e-253	cytoplasmic FMR1 interacting protein 1
DRAM1	1.06635e-256	0.393445	0.408	0.097	3.62068e-252	DNA damage regulated autophagy modulator 1
ASAH1	1.69015e-253	0.672669	0.791	0.408	5.73872e-249	N-acylsphingosine amidohydrolase 1
TGFBI	1.15862e-251	0.737001	0.736	0.307	3.93398e-247	transforming growth factor beta induced
AMPD3	6.01899e-249	0.326824	0.363	0.078	2.04369e-244	adenosine monophosphate deaminase 3
SMS	4.14667e-247	0.553069	0.624	0.236	1.40796e-242	spermine synthase
CNDP2	7.57884e-247	0.310563	0.364	0.08	2.57332e-242	carnosine dipeptidase 2
ATP13A3	4.39979e-246	0.580521	0.62	0.229	1.49391e-241	ATPase 13A3
S100A11	2.94338e-244	0.490714	0.963	0.815	9.99397e-240	S100 calcium binding protein A11
ATP6V1F	7.8884e-244	0.660788	0.791	0.471	2.67843e-239	ATPase H+ transporting V1 subunit F
SAT1	3.51233e-243	0.524076	0.952	0.789	1.19258e-238	spermidine/spermine N1-acetyltransferase 1
MFHAS1	9.49468e-242	0.294137	0.327	0.067	3.22383e-237	multifunctional ROCO family signaling regulator 1
CREG1	5.12016e-240	0.679969	0.759	0.387	1.7385e-235	cellular repressor of E1A stimulated genes 1
SGTB	1.28109e-239	0.28793	0.323	0.066	4.3498e-235	small glutamine rich tetratricopeptide repeat co-chaperone beta
TAOK3	1.59449e-238	0.445843	0.539	0.165	5.41394e-234	TAO kinase 3
CYBA	2.41761e-236	0.856161	0.665	0.335	8.20877e-232	cytochrome b-245 alpha chain
MFSD12	1.00401e-235	0.254684	0.3	0.059	3.40901e-231	major facilitator superfamily domain containing 12
SLC11A2	1.85733e-235	0.360548	0.424	0.109	6.30637e-231	solute carrier family 11 member 2
CD14	8.116e-235	0.615507	0.536	0.179	2.75571e-230	CD14 molecule
SOAT1	1.55861e-234	0.329611	0.402	0.098	5.2921e-230	sterol O-acyltransferase 1
ACP2	8.43122e-234	0.266624	0.281	0.053	2.86274e-229	acid phosphatase 2, lysosomal
ATP6V1C1	2.63258e-232	0.426134	0.514	0.158	8.93868e-228	ATPase H+ transporting V1 subunit C1
ACSL1	1.15491e-229	0.457819	0.558	0.177	3.92138e-225	acyl-CoA synthetase long chain family member 1
FLNA	1.73806e-228	0.559767	0.655	0.26	5.9014e-224	filamin A
SIRPA	2.71461e-226	0.373985	0.489	0.143	9.21717e-222	signal regulatory protein alpha
RAC2	4.28071e-226	0.260876	0.413	0.092	1.45347e-221	Rac family small GTPase 2
ATP6V1H	1.39362e-223	0.395911	0.441	0.125	4.73191e-219	ATPase H+ transporting V1 subunit H
IRAK1	2.0544e-223	0.393103	0.476	0.142	6.9755e-219	interleukin 1 receptor associated kinase 1
S100A9	2.33354e-223	0.288435	0.389	0.085	7.9233e-219	S100 calcium binding protein A9
MGAT1	1.91135e-221	0.561689	0.656	0.283	6.48979e-217	alpha-1,3-mannosyl-glycoprotein 2-beta-N-acetylglucosaminyltransferase
AP2A2	2.80072e-221	0.332048	0.339	0.077	9.50955e-217	adaptor related protein complex 2 subunit alpha 2
MYO9B	2.82685e-221	0.370115	0.464	0.134	9.59829e-217	myosin IXB
PYCARD	2.48201e-220	0.356973	0.377	0.093	8.42743e-216	PYD and CARD domain containing
EVI2A	3.8364e-219	0.356109	0.427	0.113	1.30261e-214	ecotropic viral integration site 2A
DNAJA4	7.30252e-219	0.551411	0.549	0.189	2.4795e-214	DnaJ heat shock protein family (Hsp40) member A4
FNBP1	2.55209e-216	0.314509	0.401	0.101	8.66537e-212	formin binding protein 1
LGALS1	3.94768e-213	0.60506	0.919	0.685	1.3404e-208	galectin 1
EHD4	9.70631e-212	0.38673	0.455	0.135	3.29568e-207	EH domain containing 4
PHLDA1	5.33647e-211	0.70987	0.67	0.298	1.81195e-206	pleckstrin homology like domain family A member 1
FAM107B	1.06087e-210	0.558233	0.685	0.283	3.60208e-206	family with sequence similarity 107 member B
FKBP15	3.25897e-210	0.290651	0.348	0.082	1.10655e-205	FKBP prolyl isomerase family member 15
MT-ND4	1.33196e-208	0.360013	0.984	0.899	4.52252e-204	mitochondrially encoded NADH:ubiquinone oxidoreductase core subunit 4
HSPA6	3.29585e-206	0.763924	0.579	0.207	1.11907e-201	heat shock protein family A (Hsp70) member 6
NSMAF	6.60703e-206	0.281862	0.36	0.087	2.24335e-201	neutral sphingomyelinase activation associated factor
PPP1R15A	5.70067e-205	0.608354	0.874	0.631	1.93561e-200	protein phosphatase 1 regulatory subunit 15A
TYMP	1.0573e-204	0.519469	0.5	0.17	3.58996e-200	thymidine phosphorylase
CFL1	1.91209e-204	0.470204	0.948	0.774	6.49232e-200	cofilin 1
LTC4S	1.24225e-199	0.285244	0.28	0.059	4.21794e-195	leukotriene C4 synthase
WDR26	2.68844e-199	0.405732	0.556	0.189	9.12834e-195	WD repeat domain 26
PFN1	1.03652e-198	0.527344	0.912	0.696	3.51941e-194	profilin 1
RAB31	3.96349e-197	0.489173	0.617	0.231	1.34576e-192	RAB31, member RAS oncogene family
SERPINB8	1.16179e-196	0.316313	0.405	0.112	3.94475e-192	serpin family B member 8
HNMT	2.28908e-196	0.356544	0.438	0.13	7.77234e-192	histamine N-methyltransferase
HMOX1	1.13134e-195	0.760906	0.801	0.452	3.84136e-191	heme oxygenase 1
ABL2	1.53991e-195	0.640888	0.669	0.306	5.22863e-191	ABL proto-oncogene 2, non-receptor tyrosine kinase
GGA1	7.96385e-195	0.261573	0.335	0.08	2.70405e-190	golgi associated, gamma adaptin ear containing, ARF binding protein 1
DEDD2	1.32369e-193	0.351654	0.458	0.136	4.49447e-189	death effector domain containing 2
TPST2	1.43572e-193	0.285218	0.353	0.089	4.87486e-189	tyrosylprotein sulfotransferase 2
CCL20	2.63154e-193	0.736078	0.37	0.097	8.93513e-189	C-C motif chemokine ligand 20
PLAU	1.19499e-191	0.33294	0.355	0.086	4.05748e-187	plasminogen activator, urokinase
RGS10	4.38905e-191	0.570114	0.641	0.29	1.49026e-186	regulator of G protein signaling 10
RALA	1.40164e-190	0.458417	0.512	0.187	4.75911e-186	RAS like proto-oncogene A
H2AFY	2.74176e-190	0.534271	0.704	0.333	9.30936e-186	NA
HSPA1A	1.89335e-189	0.529301	0.966	0.837	6.42867e-185	heat shock protein family A (Hsp70) member 1A
NFKB1	5.47247e-189	0.545847	0.611	0.251	1.85812e-184	nuclear factor kappa B subunit 1
KIAA0930	6.79368e-187	0.27637	0.345	0.087	2.30673e-182	KIAA0930
PLAUR	2.22534e-186	0.652086	0.802	0.475	7.55592e-182	plasminogen activator, urokinase receptor
PEA15	2.83599e-186	0.554703	0.678	0.327	9.62931e-182	proliferation and apoptosis adaptor protein 15
RP2	3.79295e-186	0.266038	0.349	0.088	1.28786e-181	RP2 activator of ARL3 GTPase
PLXND1	1.31105e-185	0.287107	0.334	0.083	4.45154e-181	plexin D1
GSTO1	2.23889e-182	0.543163	0.8	0.512	7.60194e-178	glutathione S-transferase omega 1
ATP6V1A	9.66962e-181	0.329989	0.395	0.114	3.28322e-176	ATPase H+ transporting V1 subunit A
ATP2C1	7.24099e-180	0.315285	0.404	0.119	2.45861e-175	ATPase secretory pathway Ca2+ transporting 1
FNIP2	7.38387e-180	0.60255	0.631	0.303	2.50712e-175	folliculin interacting protein 2
PEPD	5.03085e-178	0.370385	0.459	0.155	1.70818e-173	peptidase D
SHTN1	3.01177e-177	0.354436	0.405	0.122	1.02262e-172	shootin 1
RHOG	9.16543e-176	0.389315	0.554	0.206	3.11203e-171	ras homolog family member G
MGST2	2.21566e-175	0.275422	0.396	0.114	7.52306e-171	microsomal glutathione S-transferase 2
CTSC	4.98388e-174	0.432153	0.533	0.197	1.69222e-169	cathepsin C
FILIP1L	1.3743e-173	0.4021	0.349	0.095	4.66629e-169	filamin A interacting protein 1 like
TPM3	2.63523e-173	0.503007	0.85	0.542	8.94766e-169	tropomyosin 3
VAT1	7.49257e-173	0.369532	0.474	0.161	2.54403e-168	vesicle amine transport 1
ZNF267	2.64819e-171	0.419578	0.579	0.227	8.99167e-167	zinc finger protein 267
NUMB	4.28883e-171	0.363823	0.512	0.182	1.45623e-166	NUMB endocytic adaptor protein
TET2	1.05152e-169	0.252503	0.332	0.084	3.57032e-165	tet methylcytosine dioxygenase 2
ALAS1	1.44572e-169	0.30554	0.352	0.096	4.90881e-165	5'-aminolevulinate synthase 1
SMAP2	2.19613e-169	0.344456	0.467	0.146	7.45674e-165	small ArfGAP2
PGD	2.50988e-169	0.296712	0.464	0.15	8.52203e-165	phosphogluconate dehydrogenase
GNA13	4.70502e-168	0.367895	0.521	0.192	1.59754e-163	G protein subunit alpha 13
AC016831.1	7.72968e-168	0.367091	0.365	0.107	2.62454e-163	NA
TAGLN2	2.6905e-167	0.507731	0.863	0.596	9.13532e-163	transgelin 2
SNN	9.69328e-167	0.259537	0.317	0.082	3.29126e-162	stannin
YBX1	6.16479e-165	0.383587	0.933	0.761	2.09319e-160	Y-box binding protein 1
MMP2	1.67629e-164	0.32425	0.375	0.102	5.69169e-160	matrix metallopeptidase 2
GLUL	2.3631e-164	0.579388	0.763	0.414	8.02368e-160	glutamate-ammonia ligase
GLUD1	2.47815e-164	0.404086	0.562	0.224	8.4143e-160	glutamate dehydrogenase 1
OAZ1	4.05811e-164	0.320507	0.958	0.827	1.37789e-159	ornithine decarboxylase antizyme 1
DSE	1.66993e-163	0.463891	0.603	0.26	5.67009e-159	dermatan sulfate epimerase
ANXA2	8.77054e-162	0.389992	0.954	0.78	2.97795e-157	annexin A2
PPT1	2.98535e-161	0.499805	0.68	0.351	1.01365e-156	palmitoyl-protein thioesterase 1
TUBA1B	5.69363e-160	0.520678	0.875	0.586	1.93321e-155	tubulin alpha 1b
HLA-B	2.58907e-159	0.421179	0.935	0.762	8.79093e-155	major histocompatibility complex, class I, B
GRB2	3.66356e-159	0.439135	0.669	0.312	1.24392e-154	growth factor receptor bound protein 2
CELF1	3.94968e-159	0.33543	0.456	0.155	1.34107e-154	CUGBP Elav-like family member 1
TMSB10	7.73425e-159	0.536247	0.885	0.689	2.62609e-154	thymosin beta 10
CTSL	1.12061e-156	0.568113	0.811	0.582	3.80492e-152	cathepsin L
ADAM10	1.58341e-156	0.273583	0.375	0.11	5.37633e-152	ADAM metallopeptidase domain 10
FEM1B	8.64947e-156	0.344401	0.449	0.154	2.93684e-151	fem-1 homolog B
PDXK	1.58389e-155	0.445703	0.559	0.25	5.37795e-151	pyridoxal kinase
HLA-A	3.69768e-154	0.375967	0.958	0.816	1.25551e-149	major histocompatibility complex, class I, A
FABP5	6.45144e-154	0.767421	0.552	0.272	2.19052e-149	fatty acid binding protein 5
ARPC3	3.96392e-153	0.449429	0.879	0.637	1.34591e-148	actin related protein 2/3 complex subunit 3
CORO1C	1.34078e-151	0.388114	0.576	0.245	4.5525e-147	coronin 1C
CEP170	3.04117e-151	0.294485	0.396	0.126	1.0326e-146	centrosomal protein 170
PPIF	5.93841e-151	0.420158	0.494	0.184	2.01633e-146	peptidylprolyl isomerase F
ETS2	8.66897e-151	0.463961	0.661	0.318	2.94346e-146	ETS proto-oncogene 2, transcription factor
NCOA4	2.55979e-150	0.4853	0.593	0.264	8.6915e-146	nuclear receptor coactivator 4
SERPINB9	2.59279e-150	0.444813	0.423	0.147	8.80355e-146	serpin family B member 9
MAP2K3	2.83916e-150	0.492861	0.637	0.32	9.64008e-146	mitogen-activated protein kinase kinase 3
KLF6	1.38387e-149	0.562122	0.849	0.606	4.69878e-145	KLF transcription factor 6
RNASET2	2.02903e-149	0.440681	0.592	0.27	6.88936e-145	ribonuclease T2
DUSP5	2.08314e-149	0.428046	0.545	0.225	7.07309e-145	dual specificity phosphatase 5
NFKBIA	1.94591e-148	0.576063	0.872	0.601	6.60714e-144	NFKB inhibitor alpha
BIRC3	2.77471e-148	0.359206	0.363	0.108	9.42124e-144	baculoviral IAP repeat containing 3
RB1	1.26874e-146	0.313548	0.375	0.117	4.30789e-142	RB transcriptional corepressor 1
FAM49A	1.83087e-146	0.262748	0.335	0.097	6.21652e-142	NA
BLVRB	5.39027e-146	0.514058	0.582	0.285	1.83021e-141	biliverdin reductase B
AKAP13	9.99669e-146	0.46871	0.708	0.39	3.39428e-141	A-kinase anchoring protein 13
ATP6AP2	6.19383e-145	0.478955	0.747	0.457	2.10305e-140	ATPase H+ transporting accessory protein 2
SOD2	1.17883e-142	0.569539	0.914	0.719	4.00261e-138	superoxide dismutase 2
PICALM	1.42396e-142	0.383012	0.593	0.254	4.83493e-138	phosphatidylinositol binding clathrin assembly protein
ATP5B	5.70935e-142	0.300465	0.25	0.059	1.93855e-137	NA
FYB1	1.1058e-140	0.355922	0.46	0.162	3.75465e-136	FYN binding protein 1
BAX	1.96525e-140	0.3507	0.514	0.209	6.67282e-136	BCL2 associated X, apoptosis regulator
ZBTB43	3.14022e-140	0.395877	0.506	0.209	1.06623e-135	zinc finger and BTB domain containing 43
ZC3HAV1	5.26072e-140	0.584385	0.579	0.277	1.78622e-135	zinc finger CCCH-type containing, antiviral 1
DAB2	1.48151e-139	0.532808	0.65	0.341	5.03032e-135	DAB adaptor protein 2
ACTR3	6.63431e-139	0.440961	0.794	0.474	2.25261e-134	actin related protein 3
RNF149	3.52262e-137	0.329733	0.605	0.265	1.19607e-132	ring finger protein 149
CPEB4	8.54336e-137	0.444881	0.649	0.325	2.90081e-132	cytoplasmic polyadenylation element binding protein 4
STX4	1.13408e-136	0.311939	0.423	0.154	3.85066e-132	syntaxin 4
RRAGC	1.41061e-135	0.303055	0.458	0.171	4.78959e-131	Ras related GTP binding C
LASP1	9.16108e-135	0.275456	0.479	0.176	3.11055e-130	LIM and SH3 protein 1
ALDH2	1.1161e-134	0.345026	0.427	0.159	3.7896e-130	aldehyde dehydrogenase 2 family member
SH3BGRL	1.80008e-134	0.439983	0.748	0.441	6.11198e-130	SH3 domain binding glutamate rich protein like
ICAM1	3.59668e-134	0.428091	0.604	0.267	1.22122e-129	intercellular adhesion molecule 1
C12orf49	1.56828e-133	0.274148	0.339	0.108	5.32494e-129	SREBF pathway regulator in golgi 1
ATP5G2	1.99549e-133	0.370176	0.283	0.076	6.77549e-129	NA
TDP2	2.75929e-133	0.291914	0.411	0.145	9.36891e-129	tyrosyl-DNA phosphodiesterase 2
SH3BP5	4.99487e-133	0.376672	0.578	0.261	1.69596e-128	SH3 domain binding protein 5
INSIG1	9.44079e-133	0.555667	0.678	0.371	3.20553e-128	insulin induced gene 1
HLA-E	1.11057e-132	0.432331	0.863	0.596	3.77082e-128	major histocompatibility complex, class I, E
CMTM6	3.21988e-132	0.348147	0.572	0.253	1.09328e-127	CKLF like MARVEL transmembrane domain containing 6
RAB5C	2.90642e-131	0.394166	0.619	0.314	9.86845e-127	RAB5C, member RAS oncogene family
ATP6V0B	1.84236e-130	0.47477	0.747	0.494	6.25556e-126	ATPase H+ transporting V0 subunit b
MPDU1	4.29419e-130	0.260982	0.348	0.113	1.45805e-125	mannose-P-dolichol utilization defect 1
NABP1	5.92286e-130	0.256063	0.42	0.147	2.01105e-125	nucleic acid binding protein 1
MFSD2A	2.53067e-129	0.250964	0.282	0.079	8.59262e-125	major facilitator superfamily domain containing 2A
MAP7D1	2.38317e-128	0.311702	0.454	0.175	8.09182e-124	MAP7 domain containing 1
CAST	2.72349e-128	0.441967	0.792	0.541	9.24735e-124	calpastatin
EAF1	4.93236e-128	0.263347	0.343	0.11	1.67473e-123	ELL associated factor 1
CHCHD10	5.9057e-128	0.414768	0.455	0.188	2.00522e-123	coiled-coil-helix-coiled-coil-helix domain containing 10
COLEC12	1.63921e-127	0.437709	0.437	0.172	5.56577e-123	collectin subfamily member 12
CAPZB	1.30203e-126	0.441632	0.74	0.429	4.42091e-122	capping actin protein of muscle Z-line subunit beta
IER3	1.62218e-126	0.563099	0.865	0.56	5.50796e-122	immediate early response 3
PLBD1	4.84292e-126	0.28115	0.419	0.152	1.64437e-121	phospholipase B domain containing 1
CFD	2.04982e-125	0.391875	0.446	0.167	6.95996e-121	complement factor D
TREM1	5.38779e-125	0.26198	0.405	0.138	1.82937e-120	triggering receptor expressed on myeloid cells 1
RAB10	1.51632e-124	0.391239	0.625	0.322	5.14852e-120	RAB10, member RAS oncogene family
ARL4C	4.80342e-124	0.328021	0.422	0.155	1.63095e-119	ADP ribosylation factor like GTPase 4C
MGLL	3.0583e-123	0.313307	0.427	0.162	1.03842e-118	monoglyceride lipase
RNF130	3.53015e-123	0.443333	0.74	0.455	1.19863e-118	ring finger protein 130
ATP2B1	9.53001e-123	0.471683	0.617	0.314	3.23582e-118	ATPase plasma membrane Ca2+ transporting 1
WIPF1	1.75073e-122	0.264445	0.461	0.174	5.94443e-118	WAS/WASL interacting protein family member 1
TP53BP2	3.96859e-122	0.284554	0.387	0.137	1.3475e-117	tumor protein p53 binding protein 2
USF2	1.63407e-121	0.312814	0.454	0.183	5.54832e-117	upstream transcription factor 2, c-fos interacting
PLD3	5.05436e-121	0.520416	0.7	0.469	1.71616e-116	phospholipase D family member 3
RAB7A	3.56077e-120	0.405906	0.828	0.597	1.20903e-115	RAB7A, member RAS oncogene family
SLC2A3	8.32347e-120	0.289232	0.43	0.153	2.82615e-115	solute carrier family 2 member 3
LIMS1	1.27764e-119	0.433301	0.731	0.453	4.33809e-115	LIM zinc finger domain containing 1
ZFAND2A	7.28456e-119	0.584311	0.582	0.316	2.4734e-114	zinc finger AN1-type containing 2A
HPCAL1	2.52527e-118	0.284993	0.382	0.139	8.5743e-114	hippocalcin like 1
NAMPT	1.21605e-117	0.421803	0.746	0.458	4.12896e-113	nicotinamide phosphoribosyltransferase
GPX1	2.11653e-117	0.491305	0.306	0.102	7.18646e-113	glutathione peroxidase 1
ATP6AP1	5.64007e-117	0.382962	0.611	0.319	1.91503e-112	ATPase H+ transporting accessory protein 1
ATP1B3	1.08127e-116	0.457167	0.767	0.499	3.67134e-112	ATPase Na+/K+ transporting subunit beta 3
TUBA1C	3.06955e-116	0.462218	0.797	0.496	1.04223e-111	tubulin alpha 1c
HIGD2A	2.15238e-115	0.36427	0.503	0.231	7.30821e-111	HIG1 hypoxia inducible domain family member 2A
GLRX	4.13736e-115	0.428602	0.635	0.328	1.4048e-110	glutaredoxin
MAFG	8.09044e-115	0.331365	0.496	0.216	2.74703e-110	MAF bZIP transcription factor G
ASAP1	9.71332e-115	0.315514	0.521	0.229	3.29806e-110	ArfGAP with SH3 domain, ankyrin repeat and PH domain 1
USP12	1.03611e-114	0.403526	0.579	0.297	3.51801e-110	ubiquitin specific peptidase 12
B4GALT1	3.58817e-114	0.364243	0.584	0.277	1.21833e-109	beta-1,4-galactosyltransferase 1
AC026785.2	7.81026e-114	0.345721	0.294	0.086	2.65189e-109	NA
PPP1R18	2.20624e-113	0.296456	0.468	0.187	7.49108e-109	protein phosphatase 1 regulatory subunit 18
DENND5A	5.90261e-113	0.324387	0.454	0.188	2.00417e-108	DENN domain containing 5A
GNB1	1.01374e-112	0.390534	0.695	0.385	3.44206e-108	G protein subunit beta 1
CAP1	2.21361e-112	0.392328	0.547	0.276	7.51609e-108	cyclase associated actin cytoskeleton regulatory protein 1
C6orf62	2.8646e-112	0.371482	0.658	0.344	9.72645e-108	chromosome 6 open reading frame 62
CD276	9.69038e-112	0.25618	0.38	0.139	3.29027e-107	CD276 molecule
MSN	1.13329e-111	0.398186	0.802	0.518	3.84797e-107	moesin
SELENOP	3.05754e-111	0.498473	0.459	0.208	1.03816e-106	selenoprotein P
SGK1	3.11723e-111	0.497304	0.68	0.399	1.05842e-106	serum/glucocorticoid regulated kinase 1
RAP2B	1.00883e-110	0.290082	0.367	0.135	3.42538e-106	RAP2B, member of RAS oncogene family
PTPN1	1.03725e-110	0.385439	0.506	0.238	3.52188e-106	protein tyrosine phosphatase non-receptor type 1
CYP1B1	8.27182e-109	0.316815	0.288	0.089	2.80862e-104	cytochrome P450 family 1 subfamily B member 1
DYNC1H1	1.56025e-108	0.356769	0.55	0.268	5.29768e-104	dynein cytoplasmic 1 heavy chain 1
ZC3H12A	3.28445e-108	0.323083	0.476	0.2	1.1152e-103	zinc finger CCCH-type containing 12A
TLNRD1	4.80463e-108	0.251192	0.335	0.117	1.63136e-103	talin rod domain containing 1
CDKN1A	6.73698e-108	0.457484	0.804	0.579	2.28747e-103	cyclin dependent kinase inhibitor 1A
S100A4	7.99262e-107	0.404658	0.945	0.736	2.71382e-102	S100 calcium binding protein A4
GBP2	1.85833e-106	0.260749	0.42	0.161	6.30977e-102	guanylate binding protein 2
GNAQ	8.58359e-106	0.303211	0.476	0.205	2.91447e-101	G protein subunit alpha q
ABRACL	3.55482e-105	0.262243	0.363	0.134	1.207e-100	ABRA C-terminal like
GNPDA1	6.93289e-105	0.277408	0.39	0.153	2.35399e-100	glucosamine-6-phosphate deaminase 1
ITGA5	9.31864e-105	0.333914	0.542	0.249	3.16405e-100	integrin subunit alpha 5
MT-ND5	7.12302e-104	0.349092	0.95	0.8	2.41855e-99	mitochondrially encoded NADH:ubiquinone oxidoreductase core subunit 5
GYPC	2.08893e-103	0.40378	0.536	0.27	7.09275e-99	glycophorin C (Gerbich blood group)
B4GALT5	2.38327e-103	0.255571	0.384	0.144	8.09217e-99	beta-1,4-galactosyltransferase 5
COMT	2.88974e-103	0.412234	0.653	0.397	9.81182e-99	catechol-O-methyltransferase
ACTR2	7.61778e-103	0.410749	0.728	0.441	2.58654e-98	actin related protein 2
ARPC5	2.4018e-101	0.397626	0.764	0.515	8.15506e-97	actin related protein 2/3 complex subunit 5
XIST	4.14876e-100	0.345482	0.455	0.189	1.40867e-95	X inactive specific transcript
CDC42EP3	3.12516e-99	0.323357	0.513	0.237	1.06112e-94	CDC42 effector protein 3
TXNRD1	7.79154e-99	0.48941	0.574	0.324	2.64554e-94	thioredoxin reductase 1
FTH1	8.20881e-98	0.437102	0.832	0.755	2.78722e-93	ferritin heavy chain 1
ZYX	9.42025e-97	0.306412	0.452	0.2	3.19855e-92	zyxin
MOB1A	2.97124e-96	0.325108	0.642	0.353	1.00886e-91	MOB kinase activator 1A
DBI	7.84988e-96	0.387396	0.789	0.58	2.66535e-91	diazepam binding inhibitor, acyl-CoA binding protein
ATP2A2	8.95669e-96	0.311906	0.522	0.25	3.04115e-91	ATPase sarcoplasmic/endoplasmic reticulum Ca2+ transporting 2
AC112491.1	2.55987e-95	0.253561	0.28	0.087	8.69178e-91	NA
MYH9	7.12585e-95	0.287966	0.623	0.313	2.41951e-90	myosin heavy chain 9
NAA50	2.83672e-94	0.364697	0.557	0.302	9.63181e-90	N-alpha-acetyltransferase 50, NatE catalytic subunit
FKBP4	3.92807e-94	0.340079	0.537	0.27	1.33374e-89	FKBP prolyl isomerase 4
TANK	5.49808e-94	0.303807	0.499	0.239	1.86682e-89	TRAF family member associated NFKB activator
ATP5L	7.48158e-94	0.254261	0.252	0.076	2.5403e-89	NA
HSPA1B	9.7743e-93	0.473815	0.831	0.704	3.31877e-88	heat shock protein family A (Hsp70) member 1B
TACC1	1.22543e-92	0.321977	0.589	0.308	4.16083e-88	transforming acidic coiled-coil containing protein 1
SLC25A5	3.05804e-92	0.38251	0.75	0.508	1.03833e-87	solute carrier family 25 member 5
MT-ATP8	1.16708e-91	0.506298	0.58	0.314	3.9627e-87	mitochondrially encoded ATP synthase membrane subunit 8
IGF2R	1.36587e-91	0.266696	0.452	0.199	4.63767e-87	insulin like growth factor 2 receptor
CST3	1.04367e-90	0.350084	0.943	0.784	3.54369e-86	cystatin C
DAZAP2	1.38495e-90	0.3448	0.724	0.442	4.70245e-86	DAZ associated protein 2
TPM4	2.11174e-90	0.381636	0.774	0.499	7.17021e-86	tropomyosin 4
FNDC3A	7.74094e-90	0.308343	0.496	0.243	2.62836e-85	fibronectin type III domain containing 3A
AKR1B1	8.5002e-90	0.340783	0.482	0.236	2.88616e-85	aldo-keto reductase family 1 member B
BRI3	3.59154e-89	0.357013	0.825	0.593	1.21947e-84	brain protein I3
TMEM123	4.64906e-89	0.310494	0.513	0.252	1.57854e-84	transmembrane protein 123
CMTM3	1.23562e-88	0.263326	0.391	0.164	4.19544e-84	CKLF like MARVEL transmembrane domain containing 3
PABPC4	2.29438e-88	0.344564	0.731	0.463	7.79035e-84	poly(A) binding protein cytoplasmic 4
CCDC88A	2.7948e-88	0.388351	0.695	0.443	9.48946e-84	coiled-coil domain containing 88A
NCOR2	7.65585e-88	0.251139	0.386	0.161	2.59947e-83	nuclear receptor corepressor 2
MYO1E	1.18119e-87	0.264717	0.359	0.146	4.01061e-83	myosin IE
M6PR	5.06341e-87	0.276049	0.478	0.232	1.71923e-82	mannose-6-phosphate receptor, cation dependent
RTN4	5.35713e-86	0.320711	0.871	0.7	1.81896e-81	reticulon 4
CSGALNACT2	8.65707e-86	0.297132	0.592	0.313	2.93942e-81	chondroitin sulfate N-acetylgalactosaminyltransferase 2
TNIP1	4.11073e-85	0.276282	0.366	0.155	1.39576e-80	TNFAIP3 interacting protein 1
CHMP1B	1.92971e-84	0.350776	0.646	0.388	6.55214e-80	charged multivesicular body protein 1B
ARPC2	3.20736e-84	0.304368	0.887	0.721	1.08903e-79	actin related protein 2/3 complex subunit 2
RAB32	8.66121e-84	0.293002	0.451	0.216	2.94083e-79	RAB32, member RAS oncogene family
ARPC1B	1.5576e-83	0.436753	0.541	0.321	5.28868e-79	actin related protein 2/3 complex subunit 1B
CDV3	9.4366e-83	0.354134	0.71	0.47	3.2041e-78	CDV3 homolog
TXN	1.17235e-82	0.427066	0.843	0.736	3.98059e-78	thioredoxin
RAC1	1.69508e-82	0.319664	0.856	0.651	5.75548e-78	ribonuclease A family member 1, pancreatic
HSPH1	2.26343e-82	0.402374	0.869	0.647	7.68525e-78	heat shock protein family H (Hsp110) member 1
PRNP	6.02696e-82	0.372142	0.712	0.479	2.04639e-77	prion protein
ATP5E	9.63715e-82	0.430175	0.336	0.13	3.2722e-77	NA
ZFP36L1	5.1678e-81	0.448768	0.622	0.37	1.75467e-76	ZFP36 ring finger protein like 1
MAN1A1	6.75405e-81	0.262011	0.358	0.148	2.29327e-76	mannosidase alpha class 1A member 1
ZNF385A	9.12807e-81	0.25114	0.366	0.158	3.09935e-76	zinc finger protein 385A
PELI1	1.73148e-80	0.346732	0.576	0.321	5.87906e-76	pellino E3 ubiquitin protein ligase 1
PNPLA8	1.02604e-79	0.296869	0.554	0.298	3.48381e-75	patatin like phospholipase domain containing 8
HEXB	4.2432e-79	0.324036	0.587	0.347	1.44074e-74	hexosaminidase subunit beta
ARHGDIA	4.6142e-79	0.312872	0.606	0.349	1.56671e-74	Rho GDP dissociation inhibitor alpha
AKR1A1	2.03961e-78	0.319205	0.56	0.324	6.9253e-74	aldo-keto reductase family 1 member A1
NFE2L2	2.48883e-78	0.329998	0.676	0.419	8.45059e-74	NFE2 like bZIP transcription factor 2
TMEM70	8.89252e-77	0.264899	0.451	0.222	3.01936e-72	transmembrane protein 70
CLIC1	2.35639e-76	0.341709	0.796	0.618	8.00088e-72	chloride intracellular channel 1
TKT	2.74871e-76	0.324441	0.648	0.398	9.33298e-72	transketolase
BASP1	6.48925e-76	0.260896	0.431	0.187	2.20336e-71	brain abundant membrane attached signal protein 1
BAZ1A	3.30576e-75	0.310924	0.624	0.362	1.12244e-70	bromodomain adjacent to zinc finger domain 1A
HADHB	7.35546e-75	0.257962	0.465	0.233	2.49747e-70	hydroxyacyl-CoA dehydrogenase trifunctional multienzyme complex subunit beta
KIF1B	2.41025e-74	0.27283	0.505	0.26	8.18376e-70	kinesin family member 1B
EIF4E	1.72108e-73	0.316743	0.545	0.31	5.84377e-69	eukaryotic translation initiation factor 4E
CDC42	2.04833e-73	0.278297	0.843	0.689	6.95491e-69	cell division cycle 42
NINJ1	4.02551e-73	0.390599	0.634	0.412	1.36682e-68	ninjurin 1
RHOA	4.2416e-73	0.289287	0.897	0.746	1.44019e-68	ras homolog family member A
CAPZA1	4.33976e-73	0.265825	0.591	0.333	1.47352e-68	capping actin protein of muscle Z-line subunit alpha 1
ARL6IP1	5.11001e-73	0.325308	0.769	0.573	1.73505e-68	ADP ribosylation factor like GTPase 6 interacting protein 1
TALDO1	1.46464e-70	0.328776	0.7	0.487	4.97304e-66	transaldolase 1
IFNGR2	2.5287e-70	0.299676	0.533	0.303	8.58594e-66	interferon gamma receptor 2
MAPKAPK2	2.86356e-70	0.266701	0.571	0.323	9.72292e-66	MAPK activated protein kinase 2
RNH1	3.1629e-70	0.311644	0.651	0.42	1.07393e-65	ribonuclease/angiogenin inhibitor 1
TMBIM1	4.36508e-70	0.284773	0.545	0.3	1.48212e-65	transmembrane BAX inhibitor motif containing 1
CALM3	8.28578e-70	0.34875	0.592	0.375	2.81335e-65	calmodulin 2
SNX9	1.89356e-69	0.30832	0.571	0.334	6.4294e-65	sorting nexin 9
KDM6B	2.09536e-69	0.296155	0.611	0.35	7.1146e-65	lysine demethylase 6B
AHNAK	3.58466e-69	0.365392	0.82	0.644	1.21713e-64	AHNAK nucleoprotein
NRIP1	6.86964e-69	0.290203	0.45	0.233	2.33252e-64	nuclear receptor interacting protein 1
HMGA1	6.82181e-68	0.251941	0.496	0.249	2.31628e-63	high mobility group AT-hook 1
NANS	6.82819e-68	0.317234	0.531	0.316	2.31844e-63	N-acetylneuraminate synthase
DUSP6	1.85111e-67	0.336412	0.449	0.229	6.28525e-63	dual specificity phosphatase 6
TNS1	4.5581e-67	0.273216	0.355	0.165	1.54766e-62	tensin 1
PIM3	8.15832e-67	0.345769	0.561	0.34	2.77008e-62	Pim-3 proto-oncogene, serine/threonine kinase
WNK1	1.10085e-65	0.252128	0.534	0.294	3.73781e-61	WNK lysine deficient protein kinase 1
DPYSL2	1.56293e-65	0.28758	0.484	0.26	5.30677e-61	dihydropyrimidinase like 2
CLTC	5.19733e-64	0.2845	0.619	0.38	1.7647e-59	clathrin heavy chain
DDAH2	1.31414e-62	0.26251	0.485	0.267	4.46205e-58	dimethylarginine dimethylaminohydrolase 2
YWHAG	1.831e-61	0.297216	0.62	0.392	6.21697e-57	tyrosine 3-monooxygenase/tryptophan 5-monooxygenase activation protein gamma
ALDOA	2.54759e-61	0.312663	0.371	0.182	8.65009e-57	aldolase, fructose-bisphosphate A
CEBPB	2.76106e-61	0.311306	0.802	0.585	9.3749e-57	CCAAT enhancer binding protein beta
RBPJ	1.00979e-60	0.300066	0.539	0.322	3.42864e-56	recombination signal binding protein for immunoglobulin kappa J region
MAP4K4	1.35741e-60	0.290845	0.477	0.265	4.60896e-56	mitogen-activated protein kinase kinase kinase kinase 4
NEU1	5.89418e-60	0.270299	0.53	0.305	2.00131e-55	neuraminidase 1
EMP3	3.90132e-59	0.319763	0.788	0.656	1.32465e-54	epithelial membrane protein 3
IQGAP1	4.89032e-59	0.292568	0.799	0.629	1.66046e-54	IQ motif containing GTPase activating protein 1
UPP1	9.88663e-59	0.275505	0.469	0.263	3.35691e-54	uridine phosphorylase 1
PABPC1	1.03806e-58	0.252363	0.918	0.813	3.52462e-54	poly(A) binding protein cytoplasmic 1
YWHAB	1.40277e-58	0.269444	0.798	0.592	4.76298e-54	tyrosine 3-monooxygenase/tryptophan 5-monooxygenase activation protein beta
GNAI2	7.15675e-58	0.301874	0.732	0.542	2.43e-53	G protein subunit alpha i2
IFI6	8.7033e-58	0.257124	0.42	0.223	2.95512e-53	interferon alpha inducible protein 6
HSPA8	1.82104e-57	0.288825	0.919	0.773	6.18315e-53	heat shock protein family A (Hsp70) member 8
KPNA4	6.28769e-57	0.255704	0.593	0.368	2.13492e-52	karyopherin subunit alpha 4
A2M	1.37604e-56	0.260218	0.595	0.329	4.67221e-52	alpha-2-macroglobulin
ARF6	2.03126e-56	0.266564	0.609	0.377	6.89694e-52	ADP ribosylation factor 6
RAP1B	6.86998e-54	0.300437	0.605	0.427	2.33263e-49	RAP1B, member of RAS oncogene family
PCBP1	9.61199e-54	0.261057	0.802	0.577	3.26365e-49	poly(rC) binding protein 1
GCLM	1.16517e-53	0.306723	0.493	0.3	3.95623e-49	glutamate-cysteine ligase modifier subunit
LMNA	1.53905e-53	0.334167	0.749	0.627	5.22569e-49	lamin A/C
OTUD1	1.7232e-53	0.250775	0.434	0.233	5.85094e-49	OTU deubiquitinase 1
AP2S1	1.86095e-53	0.297276	0.565	0.368	6.31868e-49	adaptor related protein complex 2 subunit sigma 1
RB1CC1	3.15883e-53	0.256927	0.555	0.345	1.07255e-48	RB1 inducible coiled-coil 1
LAMP1	2.09289e-52	0.311191	0.689	0.506	7.10621e-48	lysosomal associated membrane protein 1
SOCS3	3.26804e-52	0.27544	0.55	0.33	1.10963e-47	suppressor of cytokine signaling 3
DNTTIP2	5.93472e-52	0.25144	0.617	0.401	2.01508e-47	deoxynucleotidyltransferase terminal interacting protein 2
BLOC1S1	1.66262e-51	0.26334	0.483	0.291	5.64527e-47	biogenesis of lysosomal organelles complex 1 subunit 1
WTAP	2.47042e-48	0.299659	0.724	0.567	8.38806e-44	WT1 associated protein
NRP2	4.5577e-48	0.287405	0.561	0.37	1.54752e-43	neuropilin 2
IER5	5.02445e-47	0.311716	0.64	0.448	1.706e-42	immediate early response 5
CAPNS1	6.86424e-47	0.262418	0.553	0.363	2.33068e-42	calpain small subunit 1
FKBP5	1.4318e-46	0.309977	0.381	0.212	4.86154e-42	FKBP prolyl isomerase 5
ATP6V0E1	1.03556e-45	0.254889	0.789	0.633	3.51616e-41	ATPase H+ transporting V0 subunit e1
SPAG9	3.36979e-45	0.263318	0.7	0.547	1.14418e-40	sperm associated antigen 9
EIF4A1	1.83549e-43	0.293757	0.698	0.555	6.23224e-39	eukaryotic translation initiation factor 4A1
MT-ND6	2.72469e-43	0.47236	0.495	0.351	9.2514e-39	mitochondrially encoded NADH:ubiquinone oxidoreductase core subunit 6
CACYBP	9.30298e-41	0.252928	0.62	0.444	3.15873e-36	calcyclin binding protein
PSMA6	3.01507e-39	0.257237	0.438	0.288	1.02374e-34	proteasome 20S subunit alpha 6
ZFP36	1.48962e-38	0.325403	0.663	0.483	5.05787e-34	ZFP36 ring finger protein
PDE4DIP	2.76616e-38	0.284744	0.576	0.452	9.39222e-34	phosphodiesterase 4D interacting protein
DNAJB1	2.9943e-38	0.267958	0.846	0.741	1.01669e-33	DnaJ heat shock protein family (Hsp40) member B1
GPX4	9.82446e-37	0.25899	0.678	0.583	3.3358e-32	glutathione peroxidase 4
CYTOR	8.1672e-35	0.261047	0.483	0.321	2.77309e-30	cytoskeleton regulator RNA
CRIP1	6.9664e-31	0.343352	0.444	0.312	2.36537e-26	cysteine rich protein 1
SQSTM1	8.84898e-25	0.264333	0.63	0.596	3.00458e-20	sequestosome 1
