# Supplementary material for: Fibrocyte enrichment and myofibroblastic adaptation causes nucleus pulposus fibrosis and associates with disc degeneration severity
Source: Bone Res. 2025 Jan 20;13:10. doi: 10.1038/s41413-024-00372-2 (PMC11743603; doi:10.1038/s41413-024-00372-2)
Supplement: Supplementary file 3 — Supplementary Information 3-DEGs of fibrocytes subtypes [file 41413_2024_372_MOESM3_ESM.xlsx]

## Sheet: fibrocyte subtype
Fib-cNP
gene	p_val	avg_log2FC	pct.1	pct.2	p_val_adj	gene_description
CDR1	9.90037e-32	0.966882	0.584	0.164	3.36157e-27	cerebellar degeneration related 1
CYR61	7.83023e-14	0.811829	0.506	0.218	2.65868e-09	cellular communication network factor 1
COL1A1	3.80846e-63	0.732522	1	0.202	1.29313e-58	collagen type I alpha 1 chain
C2orf40	2.7311e-12	0.694715	0.517	0.221	9.27316e-08	NA
CILP	1.33832e-13	0.692108	0.674	0.342	4.54412e-09	cartilage intermediate layer protein
CTGF	6.58779e-11	0.641517	0.528	0.239	2.23682e-06	NA
AC112491.1	1.48174e-40	0.630663	0.494	0.087	5.0311e-36	NA
PRG4	1.09788e-08	0.628402	0.674	0.404	0.000372773	proteoglycan 4
ATP5G3	1.5307e-52	0.590104	0.472	0.066	5.19733e-48	NA
SLC29A1	2.14165e-17	0.584786	0.798	0.427	7.27176e-13	solute carrier family 29 member 1 (Augustine blood group)
COL1A2	9.27499e-16	0.58047	0.899	0.532	3.14923e-11	collagen type I alpha 2 chain
ANKH	6.50071e-18	0.557617	0.865	0.513	2.20725e-13	ANKH inorganic pyrophosphate transport regulator
INSIG1	3.9819e-14	0.555305	0.719	0.372	1.35201e-09	insulin induced gene 1
HSPB8	2.91293e-14	0.547615	0.64	0.307	9.89056e-10	heat shock protein family B (small) member 8
RCAN1	4.81445e-11	0.547553	0.685	0.415	1.6347e-06	regulator of calcineurin 1
PAPSS2	6.34772e-14	0.542629	0.854	0.552	2.15531e-09	3'-phosphoadenosine 5'-phosphosulfate synthase 2
CDK2AP1	3.16562e-18	0.541363	0.854	0.514	1.07485e-13	cyclin dependent kinase 2 associated protein 1
PLOD2	5.60071e-19	0.53829	0.921	0.671	1.90166e-14	procollagen-lysine,2-oxoglutarate 5-dioxygenase 2
ATP5E	4.81303e-21	0.537608	0.494	0.131	1.63422e-16	NA
ATP5J	1.85221e-44	0.535066	0.404	0.057	6.28899e-40	ATP synthase peripheral stalk subunit F6
NBEAL1	2.10287e-17	0.532794	0.573	0.22	7.14008e-13	neurobeachin like 1
FGFBP2	5.96325e-17	0.531065	0.944	0.723	2.02476e-12	fibroblast growth factor binding protein 2
MATR3	3.13642e-34	0.522099	0.449	0.082	1.06494e-29	matrin 3
RHOB	3.42214e-10	0.51934	0.831	0.591	1.16195e-05	ras homolog family member B
F13A1	8.75358e-11	0.519192	0.708	0.423	2.97219e-06	coagulation factor XIII A chain
PID1	5.16482e-18	0.518874	0.753	0.35	1.75366e-13	phosphotyrosine interaction domain containing 1
ATP5G2	9.15862e-32	0.508511	0.416	0.077	3.10972e-27	NA
SPARC	3.30149e-14	0.508072	0.955	0.773	1.12099e-09	secreted protein acidic and cysteine rich
COL3A1	6.92437e-12	0.504146	0.831	0.499	2.3511e-07	collagen type III alpha 1 chain
ASPN	9.24902e-15	0.487906	0.596	0.228	3.14041e-10	asporin
SERPINE1	7.09391e-11	0.487381	0.82	0.497	2.40867e-06	serpin family E member 1
RGCC	5.43586e-18	0.486709	0.955	0.776	1.84569e-13	regulator of cell cycle
HBEGF	7.91948e-16	0.484356	0.697	0.307	2.68898e-11	heparin binding EGF like growth factor
FMOD	1.34924e-16	0.48404	0.944	0.761	4.5812e-12	fibromodulin
LRRC75A	5.45454e-15	0.482813	0.629	0.272	1.85203e-10	leucine rich repeat containing 75A
WIF1	2.07495e-15	0.482724	0.404	0.132	7.04528e-11	WNT inhibitory factor 1
HTRA1	2.0665e-14	0.482432	0.921	0.733	7.01659e-10	HtrA serine peptidase 1
TIMP3	9.57999e-10	0.476588	0.798	0.551	3.25279e-05	TIMP metallopeptidase inhibitor 3
ALDOA	5.89659e-18	0.472402	0.528	0.183	2.00213e-13	aldolase, fructose-bisphosphate A
MSMO1	1.24554e-08	0.459363	0.517	0.288	0.000422911	methylsterol monooxygenase 1
ANGPTL2	7.86768e-12	0.452409	0.697	0.39	2.67139e-07	angiopoietin like 2
KLF4	5.60911e-10	0.443674	0.899	0.678	1.90452e-05	KLF transcription factor 4
SLC1A5	2.2584e-13	0.442929	0.764	0.415	7.66816e-09	solute carrier family 1 member 5
PLA2G2A	6.95241e-08	0.442549	0.494	0.241	0.00236062	phospholipase A2 group IIA
TIMP2	2.23508e-13	0.441392	0.933	0.728	7.58899e-09	TIMP metallopeptidase inhibitor 2
DPT	2.03563e-09	0.438442	0.596	0.319	6.91178e-05	dermatopontin
FAM43A	3.63187e-13	0.435181	0.618	0.284	1.23317e-08	family with sequence similarity 43 member A
MELTF	3.88569e-10	0.430414	0.685	0.39	1.31935e-05	melanotransferrin
CCDC80	8.18247e-10	0.428744	0.876	0.626	2.77827e-05	coiled-coil domain containing 80
HMGCS1	3.10197e-09	0.428066	0.64	0.357	0.000105324	3-hydroxy-3-methylglutaryl-CoA synthase 1
PCOLCE2	3.70272e-13	0.426843	0.944	0.706	1.25722e-08	procollagen C-endopeptidase enhancer 2
FHL2	4.45168e-08	0.425623	0.584	0.344	0.00151152	four and a half LIM domains 2
CRLF1	2.99028e-08	0.42488	0.562	0.314	0.00101532	cytokine receptor like factor 1
OGN	4.91042e-10	0.422814	0.933	0.747	1.66728e-05	osteoglycin
CILP2	1.12611e-09	0.419666	0.584	0.301	3.82361e-05	cartilage intermediate layer protein 2
MT-ATP8	2.6378e-07	0.41905	0.551	0.316	0.00895639	mitochondrially encoded ATP synthase membrane subunit 8
SDC2	4.22503e-11	0.414003	0.843	0.561	1.43457e-06	syndecan 2
DNER	2.55625e-11	0.41293	0.551	0.261	8.6795e-07	delta/notch like EGF repeat containing
NFATC1	9.47383e-12	0.410768	0.596	0.283	3.21674e-07	nuclear factor of activated T cells 1
GFPT2	9.10887e-09	0.409059	0.64	0.381	0.000309283	glutamine-fructose-6-phosphate transaminase 2
CRTAP	3.47498e-11	0.405708	0.843	0.574	1.17989e-06	cartilage associated protein
ALDOC	2.69587e-26	0.405263	0.573	0.162	9.15354e-22	aldolase, fructose-bisphosphate C
ATP5L	4.3329e-29	0.402512	0.404	0.076	1.47119e-24	NA
SCIN	2.28572e-15	0.399494	0.753	0.346	7.76093e-11	scinderin
PRELP	1.01332e-12	0.399438	0.955	0.815	3.44064e-08	proline and arginine rich end leucine rich repeat protein
IL11	4.32395e-09	0.396351	0.303	0.112	0.000146815	interleukin 11
EMP1	2.25556e-07	0.394489	0.899	0.67	0.00765852	epithelial membrane protein 1
TOB1	2.60338e-09	0.392687	0.798	0.537	8.83952e-05	transducer of ERBB2, 1
HERPUD1	2.16967e-11	0.392549	0.91	0.716	7.36689e-07	homocysteine inducible ER protein with ubiquitin like domain 1
DUSP14	1.00475e-10	0.389459	0.674	0.36	3.41152e-06	dual specificity phosphatase 14
PLXDC2	8.05414e-10	0.388641	0.899	0.659	2.7347e-05	plexin domain containing 2
RTL8C	2.35939e-14	0.388481	0.652	0.293	8.01108e-10	retrotransposon Gag like 8C
SERPINA5	1.92474e-09	0.387882	0.809	0.504	6.53525e-05	serpin family A member 5
ZNF90	5.8067e-26	0.387294	0.371	0.073	1.97161e-21	zinc finger protein 90
HMGCR	1.68009e-10	0.383354	0.517	0.236	5.70459e-06	3-hydroxy-3-methylglutaryl-CoA reductase
TRAM1	4.60729e-11	0.381407	0.865	0.548	1.56436e-06	translocation associated membrane protein 1
NFATC2	1.36254e-08	0.377782	0.618	0.341	0.000462635	nuclear factor of activated T cells 2
CPE	2.18393e-09	0.37767	0.854	0.575	7.41532e-05	carboxypeptidase E
HAPLN1	1.0873e-07	0.374791	0.843	0.6	0.00369181	hyaluronan and proteoglycan link protein 1
PIM1	1.03713e-08	0.374213	0.562	0.288	0.000352148	Pim-1 proto-oncogene, serine/threonine kinase
MAN1A2	3.48839e-10	0.373662	0.584	0.302	1.18445e-05	mannosidase alpha class 1A member 2
IDI1	1.54627e-08	0.373273	0.764	0.505	0.00052502	isopentenyl-diphosphate delta isomerase 1
SCRG1	1.54035e-08	0.372208	0.966	0.779	0.000523009	stimulator of chondrogenesis 1
COL2A1	4.65763e-07	0.370617	0.91	0.694	0.0158145	collagen type II alpha 1 chain
BAG3	4.56752e-09	0.370249	0.831	0.52	0.000155086	BAG cochaperone 3
HMOX1	7.64994e-08	0.369956	0.775	0.454	0.00259746	heme oxygenase 1
ATP5F1	6.23168e-34	0.36423	0.371	0.059	2.1159e-29	NA
USMG5	1.88213e-27	0.363491	0.292	0.047	6.39059e-23	NA
C6orf48	9.94572e-12	0.362605	0.404	0.145	3.37697e-07	NA
HOXB6	1.58889e-14	0.362167	0.483	0.18	5.39492e-10	homeobox B6
GALNT1	2.08368e-10	0.357786	0.798	0.502	7.07494e-06	polypeptide N-acetylgalactosaminyltransferase 1
ASNS	3.32602e-27	0.357032	0.315	0.056	1.12932e-22	asparagine synthetase (glutamine-hydrolyzing)
CCPG1	3.88681e-09	0.356606	0.775	0.517	0.000131973	cell cycle progression 1
BHLHE40	4.37833e-08	0.356363	0.719	0.435	0.00148662	basic helix-loop-helix family member e40
ANGPTL4	1.22559e-07	0.35625	0.573	0.303	0.00416136	angiopoietin like 4
ABI3BP	9.70707e-07	0.355289	0.888	0.721	0.0329594	ABI family member 3 binding protein
OAT	6.37534e-10	0.354215	0.787	0.499	2.16468e-05	ornithine aminotransferase
TMED3	5.22236e-11	0.353114	0.652	0.353	1.7732e-06	transmembrane p24 trafficking protein 3
FGF1	6.03524e-11	0.351641	0.348	0.123	2.0492e-06	fibroblast growth factor 1
PTPRC	1.77008e-56	0.350965	0.607	0.087	6.01014e-52	protein tyrosine phosphatase receptor type C
SOX9	4.6807e-07	0.34996	0.854	0.603	0.0158929	SRY-box transcription factor 9
TXNDC15	2.98006e-13	0.349952	0.719	0.355	1.01185e-08	thioredoxin domain containing 15
COL5A2	1.42526e-07	0.349875	0.753	0.488	0.00483932	collagen type V alpha 2 chain
TSPAN6	1.14616e-09	0.349569	0.607	0.316	3.89167e-05	tetraspanin 6
TMED10	3.05219e-10	0.349494	0.888	0.657	1.03634e-05	transmembrane p24 trafficking protein 10
FXYD6	8.33653e-09	0.349226	0.843	0.551	0.000283058	FXYD domain containing ion transport regulator 6
TSPAN2	1.21467e-09	0.348234	0.596	0.298	4.12428e-05	tetraspanin 2
CDR2	5.38016e-14	0.34802	0.528	0.213	1.82678e-09	cerebellar degeneration related protein 2
BCAT1	3.60197e-08	0.346593	0.787	0.505	0.00122301	branched chain amino acid transaminase 1
MCMDC2	1.24537e-26	0.345549	0.303	0.051	4.22852e-22	minichromosome maintenance domain containing 2
HTRA3	1.69523e-11	0.344098	0.461	0.188	5.75597e-07	HtrA serine peptidase 3
ATP5A1	1.48387e-31	0.343276	0.326	0.05	5.03833e-27	NA
HSPB6	8.62339e-13	0.342427	0.438	0.161	2.92799e-08	heat shock protein family B (small) member 6
BAALC	5.28585e-11	0.340977	0.596	0.285	1.79476e-06	BAALC binder of MAP3K1 and KLF4
ITGB5	2.62642e-09	0.340054	0.663	0.368	8.91774e-05	integrin subunit beta 5
SPSB1	7.51129e-11	0.339679	0.573	0.271	2.55038e-06	splA/ryanodine receptor domain and SOCS box containing 1
TUBB2A	3.14271e-08	0.338908	0.809	0.539	0.00106708	tubulin beta 2A class IIa
CTSB	1.49676e-08	0.338707	0.798	0.567	0.000508209	cathepsin B
SSR1	3.91378e-10	0.338322	0.73	0.416	1.32889e-05	signal sequence receptor subunit 1
ATP5B	1.40314e-28	0.338126	0.348	0.06	4.76424e-24	NA
CSRNP1	2.35264e-10	0.33782	0.629	0.316	7.98816e-06	cysteine and serine rich nuclear protein 1
ITGAM	2.58358e-68	0.337252	0.427	0.042	8.77228e-64	integrin subunit alpha M
P4HA2	4.94054e-09	0.336777	0.708	0.415	0.000167751	prolyl 4-hydroxylase subunit alpha 2
HEXIM1	1.43867e-07	0.335047	0.629	0.385	0.00488487	HEXIM P-TEFb complex subunit 1
CHAC1	1.04419e-09	0.334219	0.404	0.169	3.54544e-05	ChaC glutathione specific gamma-glutamylcyclotransferase 1
C14orf2	8.17263e-26	0.333603	0.315	0.055	2.77494e-21	ATP synthase membrane subunit j
HSPA1B	1.20861e-06	0.333395	0.91	0.704	0.0410372	heat shock protein family A (Hsp70) member 1B
NPTN	2.20382e-10	0.333143	0.764	0.434	7.48284e-06	neuroplastin
PGK1	1.31592e-08	0.331777	0.921	0.709	0.000446806	phosphoglycerate kinase 1
MAGED1	6.23997e-10	0.331241	0.629	0.331	2.11872e-05	MAGE family member D1
SRPX2	1.72078e-09	0.331101	0.584	0.301	5.84273e-05	sushi repeat containing protein X-linked 2
LTBP2	1.41477e-06	0.33019	0.551	0.326	0.0480369	latent transforming growth factor beta binding protein 2
GLO1	1.00584e-09	0.32933	0.742	0.394	3.41524e-05	glyoxalase I
TUBA1C	2.34538e-07	0.329015	0.809	0.497	0.00796351	tubulin alpha 1c
LDHA	1.63697e-11	0.328464	0.944	0.806	5.55817e-07	lactate dehydrogenase A
SMOC1	7.71428e-08	0.328024	0.618	0.361	0.00261931	SPARC related modular calcium binding 1
GNB1	8.4404e-10	0.327923	0.697	0.386	2.86585e-05	G protein subunit beta 1
ATP5H	1.06683e-32	0.326702	0.36	0.057	3.62232e-28	NA
PABPC4	3.05957e-09	0.326487	0.742	0.465	0.000103885	poly(A) binding protein cytoplasmic 4
MCL1	1.08816e-07	0.325992	0.91	0.708	0.00369475	MCL1 apoptosis regulator, BCL2 family member
RAB2A	1.12118e-09	0.32478	0.921	0.648	3.80686e-05	RAB2A, member RAS oncogene family
COL5A1	8.69539e-10	0.324582	0.652	0.33	2.95243e-05	collagen type V alpha 1 chain
RNF19B	8.19365e-14	0.323192	0.607	0.257	2.78207e-09	ring finger protein 19B
DEFB1	1.84656e-11	0.321455	0.337	0.115	6.26983e-07	defensin beta 1
OAF	9.38767e-10	0.319963	0.618	0.328	3.18749e-05	out at first homolog
CERS2	1.18365e-11	0.319778	0.596	0.283	4.01898e-07	ceramide synthase 2
CKS2	6.7423e-09	0.319388	0.629	0.334	0.000228928	CDC28 protein kinase regulatory subunit 2
NUFIP2	2.34171e-07	0.318045	0.775	0.496	0.00795104	nuclear FMR1 interacting protein 2
UGDH	3.33507e-07	0.31746	0.719	0.472	0.0113239	UDP-glucose 6-dehydrogenase
PPP3CA	8.65814e-07	0.317296	0.73	0.514	0.0293978	protein phosphatase 3 catalytic subunit alpha
SKI	1.80681e-09	0.31584	0.584	0.292	6.13484e-05	SKI proto-oncogene
FGF2	3.82062e-07	0.315815	0.708	0.435	0.0129725	fibroblast growth factor 2
RAB1A	4.56884e-07	0.314924	0.809	0.629	0.0155131	RAB1A, member RAS oncogene family
SEPT2	4.70647e-10	0.314821	0.36	0.133	1.59803e-05	NA
PLK2	1.4453e-07	0.314801	0.539	0.285	0.00490737	polo like kinase 2
HOXC10	3.48618e-08	0.314219	0.517	0.27	0.0011837	homeobox C10
ZFAND5	4.99748e-08	0.313737	0.876	0.601	0.00169685	zinc finger AN1-type containing 5
BRD2	1.25103e-07	0.313352	0.775	0.506	0.00424776	bromodomain containing 2
TSPAN3	1.38779e-08	0.31319	0.719	0.44	0.000471209	tetraspanin 3
NRN1	3.60674e-07	0.313188	0.685	0.406	0.0122463	neuritin 1
TGFBI	4.7054e-12	0.312383	0.697	0.309	1.59767e-07	transforming growth factor beta induced
SFPQ	1.04859e-08	0.31172	0.921	0.719	0.00035604	splicing factor proline and glutamine rich
SC5D	3.15685e-09	0.310212	0.472	0.214	0.000107188	sterol-C5-desaturase
MXRA7	1.91089e-08	0.309183	0.753	0.46	0.000648824	matrix remodeling associated 7
ACLY	1.21538e-09	0.308781	0.551	0.275	4.12671e-05	ATP citrate lyase
TMEM167A	1.78316e-08	0.308153	0.787	0.543	0.000605453	transmembrane protein 167A
CDO1	1.39938e-06	0.308047	0.685	0.416	0.0475147	cysteine dioxygenase type 1
PAM	3.93595e-08	0.307754	0.775	0.476	0.00133641	peptidylglycine alpha-amidating monooxygenase
FSTL1	3.36314e-08	0.306674	0.73	0.447	0.00114192	follistatin like 1
PPIC	2.78581e-07	0.306251	0.73	0.456	0.00945894	peptidylprolyl isomerase C
PGM1	4.27249e-10	0.305654	0.652	0.341	1.45068e-05	phosphoglucomutase 1
STK38L	4.77048e-08	0.305554	0.663	0.39	0.00161977	serine/threonine kinase 38 like
ARF4	7.26201e-08	0.305494	0.933	0.709	0.00246574	ADP ribosylation factor 4
MFAP3L	1.7692e-09	0.304982	0.416	0.178	6.00713e-05	microfibril associated protein 3 like
PXDC1	6.83704e-10	0.302216	0.607	0.306	2.32145e-05	PX domain containing 1
C1orf21	6.28751e-09	0.302091	0.708	0.395	0.000213486	chromosome 1 open reading frame 21
FDFT1	3.2003e-12	0.301769	0.528	0.225	1.08663e-07	farnesyl-diphosphate farnesyltransferase 1
PNRC2	8.0116e-07	0.30071	0.82	0.544	0.0272026	proline rich nuclear receptor coactivator 2
CYCS	1.08525e-06	0.299645	0.888	0.623	0.0368486	cytochrome c, somatic
RYBP	1.16918e-07	0.299415	0.697	0.426	0.00396984	RING1 and YY1 binding protein
RNF11	5.15668e-10	0.299144	0.618	0.315	1.7509e-05	ring finger protein 11
CRY1	2.00509e-08	0.298549	0.618	0.326	0.000680809	cryptochrome circadian regulator 1
C1orf43	3.82498e-07	0.298209	0.708	0.444	0.0129873	chromosome 1 open reading frame 43
PTP4A1	1.2972e-07	0.29811	0.416	0.186	0.00440452	protein tyrosine phosphatase 4A1
SCX	4.31528e-09	0.298006	0.517	0.241	0.000146521	scleraxis bHLH transcription factor
ADAMTS2	1.97665e-15	0.297187	0.449	0.149	6.71152e-11	ADAM metallopeptidase with thrombospondin type 1 motif 2
JUND	9.30823e-07	0.295084	0.989	0.799	0.0316052	JunD proto-oncogene, AP-1 transcription factor subunit
CDON	7.46145e-11	0.294793	0.449	0.184	2.53346e-06	cell adhesion associated, oncogene regulated
NT5E	5.46963e-08	0.294618	0.596	0.324	0.00185716	5'-nucleotidase ecto
ATF4	7.5149e-07	0.294268	0.888	0.74	0.0255161	activating transcription factor 4
NDRG1	1.13214e-06	0.294182	0.685	0.444	0.0384408	N-myc downstream regulated 1
NGF	1.37363e-14	0.294117	0.371	0.114	4.66401e-10	nerve growth factor
BMP2	2.93629e-07	0.293839	0.539	0.275	0.00996987	bone morphogenetic protein 2
IMPAD1	1.42699e-11	0.292493	0.64	0.306	4.84521e-07	3'(2'), 5'-bisphosphate nucleotidase 2
SERPINA1	1.41337e-06	0.292348	0.876	0.722	0.0479895	serpin family A member 1
ID4	8.29863e-07	0.291871	0.697	0.423	0.0281772	inhibitor of DNA binding 4
COPB2	4.63659e-10	0.291703	0.764	0.415	1.57431e-05	COPI coat complex subunit beta 2
TSPAN13	1.03299e-10	0.29075	0.427	0.173	3.50743e-06	tetraspanin 13
AOC2	1.39039e-09	0.290504	0.427	0.179	4.72092e-05	amine oxidase copper containing 2
RARG	1.12525e-12	0.290499	0.461	0.174	3.82068e-08	retinoic acid receptor gamma
PRSS23	2.35025e-07	0.290477	0.573	0.312	0.00798003	serine protease 23
NEBL	8.14364e-11	0.290466	0.494	0.215	2.76509e-06	nebulette
TUBB2B	1.35262e-06	0.287846	0.551	0.314	0.0459268	tubulin beta 2B class IIb
SLC1A4	2.66375e-14	0.285183	0.449	0.156	9.0445e-10	solute carrier family 1 member 4
XPOT	6.08171e-08	0.284058	0.438	0.218	0.00206498	exportin for tRNA
TMEM45A	5.83621e-08	0.283785	0.708	0.429	0.00198163	transmembrane protein 45A
RDH11	7.16711e-10	0.283707	0.528	0.242	2.43352e-05	retinol dehydrogenase 11
ATPIF1	2.02505e-26	0.283383	0.281	0.044	6.87586e-22	NA
NDN	9.94843e-12	0.283201	0.562	0.243	3.37789e-07	necdin, MAGE family member
MXRA5	5.01002e-10	0.282162	0.404	0.156	1.7011e-05	matrix remodeling associated 5
ZC3H6	4.86504e-10	0.281868	0.393	0.154	1.65188e-05	zinc finger CCCH-type containing 6
LUM	6.07738e-07	0.280458	0.989	0.843	0.0206351	lumican
CDH19	1.46347e-06	0.28037	0.528	0.297	0.0496907	cadherin 19
PKD2	7.33896e-12	0.280288	0.472	0.188	2.49187e-07	polycystin 2, transient receptor potential cation channel
NDFIP1	3.76629e-08	0.278704	0.764	0.452	0.00127881	Nedd4 family interacting protein 1
CITED2	1.92937e-07	0.277924	0.596	0.32	0.00655098	Cbp/p300 interacting transactivator with Glu/Asp rich carboxy-terminal domain 2
PHF10	2.95016e-09	0.277092	0.449	0.203	0.00010017	PHD finger protein 10
DNAJA1	1.35189e-06	0.27668	0.955	0.802	0.0459021	DnaJ heat shock protein family (Hsp40) member A1
NACA2	9.46192e-28	0.275802	0.303	0.049	3.2127e-23	nascent polypeptide associated complex subunit alpha 2
LAMP1	7.19907e-07	0.275437	0.764	0.507	0.0244437	lysosomal associated membrane protein 1
TERF2IP	5.19485e-07	0.274998	0.73	0.443	0.0176386	TERF2 interacting protein
PDGFA	1.04498e-07	0.274134	0.315	0.13	0.00354814	platelet derived growth factor subunit A
FBLN7	8.75773e-09	0.273964	0.472	0.22	0.00029736	fibulin 7
MLF2	1.75665e-08	0.2735	0.742	0.439	0.000596453	myeloid leukemia factor 2
AQP3	2.32721e-12	0.273399	0.404	0.144	7.90182e-08	aquaporin 3 (Gill blood group)
TRPV4	6.24936e-09	0.272803	0.416	0.186	0.000212191	transient receptor potential cation channel subfamily V member 4
PTGS2	1.12707e-06	0.272125	0.584	0.32	0.0382687	prostaglandin-endoperoxide synthase 2
DUSP5	1.28764e-08	0.272071	0.483	0.227	0.000437207	dual specificity phosphatase 5
PLOD1	4.24088e-08	0.271823	0.618	0.322	0.00143995	procollagen-lysine,2-oxoglutarate 5-dioxygenase 1
UBL3	9.9281e-08	0.271308	0.753	0.461	0.00337099	ubiquitin like 3
LPAR1	6.40146e-11	0.271084	0.438	0.174	2.17355e-06	lysophosphatidic acid receptor 1
DSG2	4.43247e-09	0.270638	0.506	0.233	0.0001505	desmoglein 2
GLS	1.11737e-06	0.268612	0.809	0.53	0.0379392	glutaminase
YWHAH	2.44618e-07	0.267735	0.685	0.402	0.00830578	tyrosine 3-monooxygenase/tryptophan 5-monooxygenase activation protein eta
COPG1	1.25312e-11	0.267429	0.472	0.191	4.25485e-07	COPI coat complex subunit gamma 1
ERGIC1	1.35331e-08	0.266776	0.573	0.299	0.000459503	endoplasmic reticulum-golgi intermediate compartment 1
SLC16A7	5.4088e-10	0.266219	0.416	0.169	1.8365e-05	solute carrier family 16 member 7
LOXL2	3.27703e-10	0.265531	0.449	0.18	1.11268e-05	lysyl oxidase like 2
TIAM2	5.77974e-07	0.264867	0.517	0.28	0.0196245	TIAM Rac1 associated GEF 2
SRF	5.55006e-10	0.263268	0.303	0.105	1.88447e-05	serum response factor
UQCRHL	4.81539e-17	0.263183	0.303	0.07	1.63502e-12	ubiquinol-cytochrome c reductase hinge protein like
PCF11	6.53561e-08	0.262846	0.663	0.362	0.0022191	PCF11 cleavage and polyadenylation factor subunit
LMO4	3.54578e-07	0.262705	0.674	0.394	0.0120394	LIM domain only 4
URI1	3.81065e-08	0.262621	0.607	0.322	0.00129387	URI1 prefoldin like chaperone
GFPT1	6.08871e-07	0.26221	0.607	0.35	0.0206736	glutamine--fructose-6-phosphate transaminase 1
ING1	2.84889e-07	0.261043	0.472	0.247	0.00967312	inhibitor of growth family member 1
RARS	3.94463e-10	0.25993	0.517	0.232	1.33936e-05	NA
ATP5J2	2.97293e-26	0.259027	0.27	0.041	1.00943e-21	NA
SLC16A1	1.38207e-06	0.258975	0.562	0.324	0.0469267	solute carrier family 16 member 1
PRDX3	4.36775e-08	0.25875	0.629	0.347	0.00148303	peroxiredoxin 3
FAM114A1	7.43725e-07	0.258584	0.719	0.438	0.0252524	family with sequence similarity 114 member A1
KHDRBS1	8.48631e-07	0.257856	0.764	0.495	0.0288144	KH RNA binding domain containing, signal transduction associated 1
HSP90B1	7.77143e-07	0.257429	0.899	0.785	0.0263871	heat shock protein 90 beta family member 1
RAB11B	1.07905e-06	0.257105	0.461	0.242	0.036638	RAB11B, member RAS oncogene family
TUSC3	9.07752e-12	0.256335	0.472	0.186	3.08218e-07	tumor suppressor candidate 3
CNIH1	3.63618e-07	0.255949	0.697	0.422	0.0123463	cornichon family AMPA receptor auxiliary protein 1
PXYLP1	1.21243e-08	0.255755	0.517	0.25	0.000411668	2-phosphoxylose phosphatase 1
FAM46A	1.62658e-07	0.255373	0.337	0.137	0.00552288	NA
DCN	8.78475e-08	0.253498	0.989	0.878	0.00298277	decorin
CSGALNACT1	1.46037e-06	0.253364	0.551	0.314	0.0495853	chondroitin sulfate N-acetylgalactosaminyltransferase 1
SLC19A2	9.42755e-11	0.253039	0.404	0.155	3.20103e-06	solute carrier family 19 member 2
LITAF	1.5039e-07	0.252224	0.843	0.589	0.00510633	lipopolysaccharide induced TNF factor
SEC11C	1.72084e-08	0.252099	0.539	0.264	0.000584295	SEC11 homolog C, signal peptidase complex subunit
USP47	4.18624e-07	0.251323	0.562	0.291	0.014214	ubiquitin specific peptidase 47
GPC6	3.51005e-07	0.250922	0.607	0.333	0.011918	glypican 6
PTDSS1	1.41508e-14	0.250656	0.404	0.126	4.80476e-10	phosphatidylserine synthase 1
ATP5C1	2.72401e-33	0.250585	0.281	0.037	9.2491e-29	NA
RPL13A	4.39021e-09	-0.308565	0.854	0.846	0.000149065	ribosomal protein L13a
MALAT1	2.46805e-10	-0.33067	0.978	0.972	8.38001e-06	metastasis associated lung adenocarcinoma transcript 1
RPS15	5.84311e-08	-0.345229	0.697	0.805	0.00198397	ribosomal protein S15
SNHG5	9.4117e-07	-0.380637	0.371	0.606	0.0319565	small nucleolar RNA host gene 5
RPL18A	1.2018e-06	-0.382615	0.64	0.785	0.0408061	ribosomal protein L18a
ATP5F1E	1.08099e-06	-0.38265	0.404	0.658	0.036704	ATP synthase F1 subunit epsilon
ATP5MC2	5.16252e-08	-0.423648	0.393	0.622	0.00175288	ATP synthase membrane subunit c locus 2
RPL41	4.44588e-07	-0.424479	0.652	0.812	0.0150955	ribosomal protein L41
FTH1	3.35368e-07	-0.445828	0.551	0.756	0.0113871	ferritin heavy chain 1
RPS27	1.28499e-10	-0.496043	0.73	0.818	4.36305e-06	ribosomal protein S27
RPS26	1.12851e-09	-0.50992	0.416	0.714	3.83175e-05	ribosomal protein S26
RPL7	1.20609e-11	-0.52177	0.551	0.764	4.09517e-07	ribosomal protein L7
RPL21	7.81947e-12	-0.584511	0.483	0.779	2.65502e-07	ribosomal protein L21
Fib-fNP
gene	p_val	avg_log2FC	pct.1	pct.2	p_val_adj	gene_description
COL1A1	1.15866e-176	1.81683	1	0.202	3.9341e-172	collagen type I alpha 1 chain
COL3A1	2.3785e-93	1.41735	1	0.499	8.07596e-89	collagen type III alpha 1 chain
COL1A2	2.11113e-91	1.32682	0.994	0.532	7.16813e-87	collagen type I alpha 2 chain
POSTN	5.14801e-124	1.20601	0.656	0.103	1.74795e-119	periostin
ASPN	1.41688e-70	1.20509	0.744	0.227	4.81089e-66	asporin
MMP2	1.12212e-150	1.19087	0.713	0.103	3.81005e-146	matrix metallopeptidase 2
TNC	2.76669e-123	1.15596	0.85	0.181	9.39402e-119	tenascin C
COL6A3	8.16776e-86	1.12137	0.963	0.439	2.77328e-81	collagen type VI alpha 3 chain
TGFBI	6.74634e-82	1.12113	0.863	0.309	2.29065e-77	transforming growth factor beta induced
COL5A1	3.57111e-79	1.07428	0.881	0.33	1.21254e-74	collagen type V alpha 1 chain
COL5A2	5.05387e-72	1.05669	0.938	0.488	1.71599e-67	collagen type V alpha 2 chain
MXRA5	1.11283e-117	1.0269	0.769	0.156	3.77851e-113	matrix remodeling associated 5
COL12A1	5.93177e-112	0.958035	0.744	0.143	2.01407e-107	collagen type XII alpha 1 chain
COL6A1	8.15653e-71	0.931255	0.981	0.61	2.76947e-66	collagen type VI alpha 1 chain
DKK3	5.37063e-105	0.90615	0.769	0.173	1.82354e-100	dickkopf WNT signaling pathway inhibitor 3
LOXL2	1.66819e-76	0.87799	0.694	0.18	5.66419e-72	lysyl oxidase like 2
NBL1	1.52527e-90	0.871067	0.8	0.206	5.17891e-86	NBL1, DAN family BMP antagonist
PRSS23	2.54243e-66	0.8645	0.844	0.312	8.63258e-62	serine protease 23
DPT	9.31423e-51	0.835396	0.787	0.319	3.16255e-46	dermatopontin
FSTL1	2.82979e-54	0.828917	0.9	0.447	9.60828e-50	follistatin like 1
COL15A1	1.51006e-67	0.808727	0.588	0.135	5.12725e-63	collagen type XV alpha 1 chain
LTBP1	1.62786e-85	0.792992	0.756	0.186	5.52723e-81	latent transforming growth factor beta binding protein 1
FBN1	1.07098e-80	0.778896	0.8	0.227	3.6364e-76	fibrillin 1
GJA1	4.24365e-80	0.753412	0.775	0.205	1.44089e-75	gap junction protein alpha 1
SPARC	2.31494e-52	0.748245	0.994	0.772	7.86016e-48	secreted protein acidic and cysteine rich
THY1	3.03175e-45	0.747825	0.769	0.356	1.0294e-40	Thy-1 cell surface antigen
SERPINH1	2.5276e-58	0.742489	0.812	0.31	8.58221e-54	serpin family H member 1
FAP	6.66174e-61	0.731096	0.781	0.276	2.26193e-56	fibroblast activation protein alpha
CRTAC1	4.06e-35	0.719031	0.775	0.359	1.37853e-30	cartilage acidic protein 1
CDH11	2.63084e-81	0.716671	0.637	0.14	8.93276e-77	cadherin 11
COL6A2	8.28958e-46	0.709454	0.963	0.624	2.81464e-41	collagen type VI alpha 2 chain
ZFP36L1	5.78058e-44	0.678568	0.863	0.371	1.96274e-39	ZFP36 ring finger protein like 1
ISLR	3.60525e-35	0.67385	0.881	0.566	1.22412e-30	immunoglobulin superfamily containing leucine rich repeat
ANTXR1	6.56474e-54	0.667541	0.631	0.186	2.22899e-49	ANTXR cell adhesion molecule 1
CTHRC1	5.72324e-58	0.662193	0.556	0.14	1.94327e-53	collagen triple helix repeat containing 1
ARL4C	3.73409e-67	0.660624	0.631	0.156	1.26787e-62	ADP ribosylation factor like GTPase 4C
CTSB	6.83326e-41	0.655819	0.906	0.567	2.32017e-36	cathepsin B
CALD1	1.18002e-39	0.653717	0.881	0.516	4.00666e-35	caldesmon 1
IGFBP4	1.56952e-54	0.653119	0.619	0.172	5.32916e-50	insulin like growth factor binding protein 4
ADAM12	6.13043e-108	0.65285	0.562	0.087	2.08153e-103	ADAM metallopeptidase domain 12
OLFML2B	9.11661e-71	0.650775	0.525	0.107	3.09545e-66	olfactomedin like 2B
THBS2	1.70876e-47	0.64792	0.694	0.233	5.80193e-43	thrombospondin 2
CTGF	2.08754e-21	0.647578	0.569	0.239	7.08803e-17	NA
TPM4	8.29755e-38	0.647284	0.875	0.5	2.81735e-33	tropomyosin 4
MT-ATP8	8.39074e-25	0.64003	0.644	0.315	2.84899e-20	mitochondrially encoded ATP synthase membrane subunit 8
ADAMTS2	6.8708e-70	0.638213	0.619	0.149	2.33291e-65	ADAM metallopeptidase with thrombospondin type 1 motif 2
ANGPTL2	1.00533e-37	0.636704	0.794	0.39	3.41351e-33	angiopoietin like 2
AQP1	1.29933e-98	0.633466	0.519	0.077	4.41176e-94	aquaporin 1 (Colton blood group)
ATP5E	7.41874e-41	0.629849	0.506	0.131	2.51896e-36	NA
COL14A1	1.6418e-62	0.627013	0.537	0.116	5.57456e-58	collagen type XIV alpha 1 chain
CYP1B1	8.02187e-63	0.625359	0.462	0.09	2.72375e-58	cytochrome P450 family 1 subfamily B member 1
NREP	4.57886e-40	0.617861	0.613	0.225	1.5547e-35	neuronal regeneration related protein
ECM1	1.3265e-49	0.613767	0.769	0.287	4.50401e-45	extracellular matrix protein 1
SEPT2	1.55372e-45	0.610793	0.494	0.133	5.2755e-41	NA
APP	1.04502e-41	0.608644	0.906	0.501	3.54825e-37	amyloid beta precursor protein
COL8A1	7.03658e-52	0.607269	0.556	0.146	2.3892e-47	collagen type VIII alpha 1 chain
ALDOA	8.05978e-44	0.606178	0.581	0.182	2.73662e-39	aldolase, fructose-bisphosphate A
CTSK	4.37786e-37	0.606095	0.806	0.429	1.48646e-32	cathepsin K
CDR1	1.73404e-34	0.604601	0.506	0.164	5.88776e-30	cerebellar degeneration related 1
CAPZB	9.64273e-40	0.603536	0.825	0.431	3.27409e-35	capping actin protein of muscle Z-line subunit beta
LRRC15	2.92118e-107	0.602985	0.525	0.075	9.91856e-103	leucine rich repeat containing 15
IL1R1	3.64073e-38	0.594893	0.75	0.333	1.23617e-33	interleukin 1 receptor type 1
TPPP3	2.33726e-67	0.592542	0.488	0.095	7.93593e-63	tubulin polymerization promoting protein family member 3
MMP14	1.43232e-45	0.592043	0.625	0.2	4.8633e-41	matrix metallopeptidase 14
RAB31	4.65359e-49	0.590913	0.706	0.233	1.58008e-44	RAB31, member RAS oncogene family
PLS3	6.1007e-43	0.587072	0.762	0.307	2.07143e-38	plastin 3
TMSB4X	1.95197e-30	0.586547	0.95	0.713	6.62771e-26	thymosin beta 4 X-linked
ENAH	1.28867e-41	0.585008	0.7	0.277	4.37557e-37	ENAH actin regulator
ITGAV	8.87612e-47	0.583316	0.756	0.293	3.0138e-42	integrin subunit alpha V
SEPT11	2.48128e-108	0.58248	0.45	0.054	8.42495e-104	NA
HTRA1	9.85316e-39	0.578757	0.981	0.733	3.34554e-34	HtrA serine peptidase 1
PCOLCE	4.30545e-24	0.576285	0.719	0.44	1.46187e-19	procollagen C-endopeptidase enhancer
PXDN	3.1755e-47	0.574427	0.65	0.214	1.07821e-42	peroxidasin
CDH13	1.98447e-78	0.574151	0.544	0.103	6.73807e-74	cadherin 13
ITGB5	2.57739e-39	0.568949	0.806	0.368	8.75128e-35	integrin subunit beta 5
GNB1	1.50253e-38	0.568825	0.831	0.386	5.10168e-34	G protein subunit beta 1
TIMP2	1.33074e-36	0.567134	0.963	0.728	4.51839e-32	TIMP metallopeptidase inhibitor 2
AHNAK	1.2088e-34	0.564637	0.931	0.645	4.10437e-30	AHNAK nucleoprotein
FNDC1	2.30447e-50	0.562678	0.475	0.115	7.8246e-46	fibronectin type III domain containing 1
LIMA1	1.37648e-56	0.562348	0.675	0.195	4.67371e-52	LIM domain and actin binding 1
GPNMB	4.00657e-98	0.56233	0.494	0.069	1.36039e-93	glycoprotein nmb
LOX	1.13533e-34	0.560369	0.681	0.274	3.8549e-30	lysyl oxidase
CALU	2.0958e-37	0.555641	0.919	0.637	7.11607e-33	calumenin
SDC2	4.38072e-29	0.554942	0.875	0.561	1.48743e-24	syndecan 2
MATR3	5.9863e-71	0.553674	0.481	0.082	2.03259e-66	matrin 3
MXRA8	3.17722e-29	0.549712	0.781	0.429	1.07879e-24	matrix remodeling associated 8
AC112491.1	2.68585e-68	0.542628	0.494	0.087	9.11954e-64	NA
IGFBP3	2.824e-49	0.541511	0.388	0.077	9.58862e-45	insulin like growth factor binding protein 3
DAB2	4.44198e-36	0.538425	0.769	0.343	1.50823e-31	DAB adaptor protein 2
SLC38A2	4.07219e-28	0.536157	0.894	0.577	1.38267e-23	solute carrier family 38 member 2
ATP5G2	1.58303e-70	0.534696	0.462	0.077	5.37501e-66	NA
PRRX1	6.51453e-41	0.530279	0.731	0.285	2.21194e-36	paired related homeobox 1
CD276	2.65339e-69	0.529803	0.606	0.14	9.00931e-65	CD276 molecule
C1R	3.27031e-26	0.527552	0.744	0.398	1.1104e-21	complement C1r
ABL2	1.0863e-29	0.526445	0.694	0.308	3.68842e-25	ABL proto-oncogene 2, non-receptor tyrosine kinase
CERCAM	9.53745e-63	0.526017	0.544	0.125	3.23835e-58	cerebral endothelial cell adhesion molecule
CAV1	9.4368e-26	0.518802	0.887	0.566	3.20417e-21	caveolin 1
CD99	2.04591e-39	0.515287	0.956	0.738	6.94669e-35	CD99 molecule (Xg blood group)
LTBP2	1.73474e-31	0.514915	0.75	0.326	5.89013e-27	latent transforming growth factor beta binding protein 2
GALNT15	3.24816e-22	0.514595	0.45	0.182	1.10288e-17	polypeptide N-acetylgalactosaminyltransferase 15
LOXL1	6.50756e-93	0.513535	0.5	0.077	2.20958e-88	lysyl oxidase like 1
CADM1	4.65586e-75	0.508768	0.375	0.054	1.58085e-70	cell adhesion molecule 1
EDIL3	6.93079e-27	0.507979	0.819	0.475	2.35328e-22	EGF like repeats and discoidin domains 3
CAVIN1	3.29208e-27	0.506429	0.875	0.564	1.11779e-22	caveolae associated protein 1
PALLD	7.7318e-45	0.504637	0.681	0.23	2.62525e-40	palladin, cytoskeletal associated protein
GLUL	1.3313e-19	0.502321	0.744	0.416	4.52031e-15	glutamate-ammonia ligase
SEMA3C	6.79255e-35	0.499108	0.525	0.171	2.30634e-30	semaphorin 3C
HMCN1	2.01758e-85	0.498011	0.469	0.073	6.85049e-81	hemicentin 1
LGALS1	5.01742e-21	0.497498	0.881	0.686	1.70361e-16	galectin 1
ITGB1	1.95546e-29	0.497231	0.887	0.612	6.63956e-25	integrin subunit beta 1
SERPINF1	1.17715e-51	0.496037	0.362	0.065	3.99688e-47	serpin family F member 1
HSPA1B	5.34885e-22	0.493352	0.931	0.704	1.81615e-17	heat shock protein family A (Hsp70) member 1B
CNN3	2.52422e-30	0.490215	0.756	0.367	8.57074e-26	calponin 3
ABHD2	6.08744e-35	0.49001	0.65	0.25	2.06693e-30	abhydrolase domain containing 2, acylglycerol lipase
HSPA6	2.5057e-09	0.48948	0.381	0.209	8.50787e-05	heat shock protein family A (Hsp70) member 6
ATP2A2	2.51597e-34	0.489218	0.637	0.251	8.54274e-30	ATPase sarcoplasmic/endoplasmic reticulum Ca2+ transporting 2
CYR61	4.61693e-18	0.487171	0.525	0.218	1.56763e-13	cellular communication network factor 1
ECM2	5.63516e-29	0.487147	0.725	0.338	1.91336e-24	extracellular matrix protein 2
SMIM3	1.01331e-52	0.484159	0.55	0.139	3.4406e-48	small integral membrane protein 3
PDGFRA	1.48598e-39	0.484037	0.6	0.196	5.04551e-35	platelet derived growth factor receptor alpha
MYOF	3.59638e-71	0.481329	0.562	0.116	1.22111e-66	myoferlin
SGCD	7.43688e-111	0.48002	0.5	0.066	2.52512e-106	sarcoglycan delta
PLTP	1.48414e-56	0.477121	0.406	0.077	5.03925e-52	phospholipid transfer protein
MAFB	2.91464e-31	0.476621	0.544	0.185	9.89637e-27	MAF bZIP transcription factor B
BCAT1	6.16505e-21	0.476157	0.825	0.505	2.09328e-16	branched chain amino acid transaminase 1
ATP5J	5.41202e-83	0.475723	0.419	0.057	1.8376e-78	ATP synthase peripheral stalk subunit F6
KLF9	2.78162e-26	0.474036	0.681	0.321	9.4447e-22	KLF transcription factor 9
MT-ND6	5.74731e-14	0.473724	0.613	0.352	1.95144e-09	mitochondrially encoded NADH:ubiquinone oxidoreductase core subunit 6
DPYSL3	5.3545e-26	0.471535	0.656	0.312	1.81807e-21	dihydropyrimidinase like 3
TPM1	8.31469e-21	0.47052	0.8	0.472	2.82317e-16	tropomyosin 1
C12orf75	1.81148e-37	0.467584	0.537	0.174	6.15069e-33	chromosome 12 open reading frame 75
ELK3	1.47119e-33	0.467358	0.637	0.25	4.99527e-29	ETS transcription factor ELK3
LAMC1	2.48825e-59	0.466912	0.569	0.136	8.44859e-55	laminin subunit gamma 1
SCARB2	3.52209e-24	0.466481	0.731	0.399	1.19589e-19	scavenger receptor class B member 2
SSC5D	1.58704e-77	0.465009	0.494	0.086	5.38863e-73	scavenger receptor cysteine rich family member with 5 domains
ATP5H	2.76011e-97	0.463258	0.45	0.057	9.37168e-93	NA
PPIC	9.92836e-27	0.462006	0.844	0.456	3.37108e-22	peptidylprolyl isomerase C
B4GALT1	4.71505e-32	0.460667	0.681	0.278	1.60095e-27	beta-1,4-galactosyltransferase 1
MATN2	1.0307e-32	0.460292	0.594	0.222	3.49965e-28	matrilin 2
MYO1B	1.78773e-74	0.46017	0.481	0.084	6.07004e-70	myosin IB
HMOX1	3.2072e-16	0.460081	0.762	0.453	1.08897e-11	heme oxygenase 1
ITGA5	6.49593e-30	0.457329	0.625	0.25	2.20563e-25	integrin subunit alpha 5
NBEAL1	5.3933e-28	0.453893	0.569	0.22	1.83124e-23	neurobeachin like 1
CD44	4.02651e-21	0.452297	0.831	0.523	1.36716e-16	CD44 molecule (Indian blood group)
SERPINE1	5.32921e-13	0.451014	0.744	0.497	1.80948e-08	serpin family E member 1
ZFP36L2	2.60383e-19	0.449038	0.756	0.424	8.84104e-15	ZFP36 ring finger protein like 2
IGFBP5	1.57553e-20	0.448803	0.494	0.198	5.34955e-16	insulin like growth factor binding protein 5
FKBP10	8.84138e-25	0.447574	0.787	0.435	3.002e-20	FKBP prolyl isomerase 10
SCARA3	1.67189e-27	0.447268	0.637	0.27	5.67673e-23	scavenger receptor class A member 3
PLOD1	1.15417e-29	0.446953	0.731	0.322	3.91887e-25	procollagen-lysine,2-oxoglutarate 5-dioxygenase 1
FKBP5	6.41496e-26	0.444952	0.544	0.212	2.17814e-21	FKBP prolyl isomerase 5
ATP6AP2	1.67979e-27	0.443842	0.825	0.459	5.70357e-23	ATPase H+ transporting accessory protein 2
COL4A2	5.71338e-76	0.442942	0.456	0.072	1.93992e-71	collagen type IV alpha 2 chain
MAP1B	3.17821e-33	0.442661	0.469	0.143	1.07913e-28	microtubule associated protein 1B
ATP5G3	5.35258e-73	0.44234	0.431	0.066	1.81742e-68	NA
DDR2	7.20884e-22	0.437324	0.756	0.413	2.44769e-17	discoidin domain receptor tyrosine kinase 2
C1QTNF1	6.75777e-51	0.436782	0.456	0.103	2.29453e-46	C1q and TNF related 1
PLOD2	3.09327e-22	0.434982	0.931	0.671	1.05029e-17	procollagen-lysine,2-oxoglutarate 5-dioxygenase 2
EPB41L2	1.13742e-27	0.434937	0.769	0.374	3.862e-23	erythrocyte membrane protein band 4.1 like 2
MDK	2.50801e-47	0.433943	0.306	0.053	8.51569e-43	midkine
MAP4K4	5.76832e-34	0.433708	0.694	0.266	1.95858e-29	mitogen-activated protein kinase kinase kinase kinase 4
CD109	1.59161e-19	0.433348	0.756	0.457	5.40415e-15	CD109 molecule
RND3	5.87373e-19	0.433325	0.731	0.397	1.99437e-14	Rho family GTPase 3
NT5DC2	4.02229e-36	0.431566	0.519	0.167	1.36573e-31	5'-nucleotidase domain containing 2
NDFIP1	6.3162e-26	0.430701	0.806	0.451	2.1446e-21	Nedd4 family interacting protein 1
PHLDA1	4.75992e-22	0.43019	0.65	0.3	1.61618e-17	pleckstrin homology like domain family A member 1
MICAL2	2.11086e-70	0.428	0.425	0.071	7.1672e-66	microtubule associated monooxygenase, calponin and LIM domain containing 2
MYL9	5.08097e-32	0.426926	0.519	0.174	1.72519e-27	myosin light chain 9
ITGAM	2.50886e-257	0.4248	0.606	0.042	8.51857e-253	integrin subunit alpha M
HSPA1A	1.20966e-22	0.423785	0.994	0.838	4.10728e-18	heat shock protein family A (Hsp70) member 1A
MAP4	5.03153e-24	0.422831	0.75	0.418	1.70841e-19	microtubule associated protein 4
GOLM1	2.87805e-25	0.422233	0.769	0.397	9.77215e-21	golgi membrane protein 1
SPOCK1	3.76286e-70	0.422019	0.5	0.094	1.27764e-65	SPARC (osteonectin), cwcv and kazal like domains proteoglycan 1
MAGED1	5.83044e-25	0.419767	0.688	0.331	1.97967e-20	MAGE family member D1
MAN1A1	4.99462e-42	0.419766	0.531	0.149	1.69587e-37	mannosidase alpha class 1A member 1
TNFAIP6	1.94364e-17	0.417207	0.662	0.325	6.59945e-13	TNF alpha induced protein 6
ATP5A1	8.91661e-85	0.414147	0.394	0.05	3.02755e-80	NA
SH3PXD2A	5.95668e-48	0.414039	0.481	0.117	2.02253e-43	SH3 and PX domains 2A
TMEM43	1.30661e-29	0.413806	0.65	0.271	4.43646e-25	transmembrane protein 43
ATP5F1	9.25828e-84	0.413498	0.431	0.059	3.14356e-79	NA
ADAMTS5	4.47867e-57	0.413197	0.381	0.067	1.52069e-52	ADAM metallopeptidase with thrombospondin type 1 motif 5
ATP5B	2.3948e-69	0.411987	0.4	0.06	8.13132e-65	NA
ARL6IP5	1.02518e-22	0.410856	0.894	0.641	3.48089e-18	ADP ribosylation factor like GTPase 6 interacting protein 5
ADAM9	1.36368e-59	0.410712	0.475	0.097	4.63024e-55	ADAM metallopeptidase domain 9
ANKH	4.2281e-17	0.409635	0.794	0.513	1.43561e-12	ANKH inorganic pyrophosphate transport regulator
S100A4	1.52949e-17	0.408234	0.919	0.737	5.19322e-13	S100 calcium binding protein A4
SMOC1	5.40323e-19	0.408077	0.662	0.361	1.83461e-14	SPARC related modular calcium binding 1
ERGIC1	2.16907e-26	0.407752	0.662	0.299	7.36485e-22	endoplasmic reticulum-golgi intermediate compartment 1
TUBA1B	6.20977e-18	0.407507	0.863	0.587	2.10847e-13	tubulin alpha 1b
PSD3	2.83978e-26	0.407136	0.656	0.29	9.64219e-22	pleckstrin and Sec7 domain containing 3
SSPN	1.51883e-21	0.407098	0.744	0.396	5.15702e-17	sarcospan
COL8A2	7.9608e-35	0.405683	0.537	0.181	2.70301e-30	collagen type VIII alpha 2 chain
UACA	9.45529e-24	0.405265	0.662	0.303	3.21045e-19	uveal autoantigen with coiled-coil domains and ankyrin repeats
FAM46A	8.00862e-24	0.402811	0.419	0.137	2.71925e-19	NA
PTTG1IP	6.08465e-21	0.402661	0.856	0.551	2.06598e-16	PTTG1 interacting protein
CLTC	1.59744e-23	0.402492	0.738	0.381	5.42393e-19	clathrin heavy chain
CLMP	5.5616e-30	0.402425	0.562	0.207	1.88838e-25	CXADR like membrane protein
HSPH1	1.23304e-14	0.401417	0.881	0.648	4.18668e-10	heat shock protein family H (Hsp110) member 1
ID3	2.27835e-15	0.400868	0.625	0.328	7.73592e-11	inhibitor of DNA binding 3
NFIC	4.06447e-20	0.400594	0.806	0.472	1.38005e-15	nuclear factor I C
FAM114A1	5.76415e-23	0.400535	0.806	0.438	1.95716e-18	family with sequence similarity 114 member A1
LRRC75A	2.78013e-20	0.399765	0.594	0.272	9.43965e-16	leucine rich repeat containing 75A
FOXO1	2.83004e-26	0.398671	0.581	0.239	9.60913e-22	forkhead box O1
TACC1	5.82001e-25	0.398276	0.669	0.309	1.97613e-20	transforming acidic coiled-coil containing protein 1
TGFB2	2.50833e-62	0.39797	0.344	0.052	8.51678e-58	transforming growth factor beta 2
ITGA11	1.08882e-25	0.396831	0.537	0.211	3.69698e-21	integrin subunit alpha 11
SULF1	8.49174e-41	0.396652	0.512	0.138	2.88329e-36	sulfatase 1
USMG5	6.12587e-80	0.3965	0.369	0.047	2.07998e-75	NA
CTSZ	6.93854e-25	0.396477	0.669	0.32	2.35591e-20	cathepsin Z
IER3	2.89406e-13	0.395222	0.863	0.561	9.8265e-09	immediate early response 3
PDGFRL	2.79375e-21	0.395173	0.631	0.306	9.48592e-17	platelet derived growth factor receptor like
BASP1	3.46435e-38	0.394735	0.625	0.188	1.17628e-33	brain abundant membrane attached signal protein 1
RBFOX2	3.18239e-27	0.392671	0.594	0.249	1.08055e-22	RNA binding fox-1 homolog 2
SYNPO	5.34285e-34	0.392045	0.444	0.13	1.81411e-29	synaptopodin
APLP2	5.91969e-21	0.391693	0.869	0.586	2.00997e-16	amyloid beta precursor like protein 2
PDGFRB	3.12095e-50	0.39169	0.456	0.1	1.05969e-45	platelet derived growth factor receptor beta
ZFP36	7.93025e-14	0.39165	0.787	0.484	2.69264e-09	ZFP36 ring finger protein
THBS3	1.58476e-48	0.389294	0.512	0.128	5.3809e-44	thrombospondin 3
YWHAG	1.07247e-16	0.388258	0.65	0.393	3.64147e-12	tyrosine 3-monooxygenase/tryptophan 5-monooxygenase activation protein gamma
TAGLN2	6.14133e-18	0.388185	0.844	0.597	2.08523e-13	transgelin 2
ADAMTS1	5.93945e-16	0.387976	0.394	0.165	2.01668e-11	ADAM metallopeptidase with thrombospondin type 1 motif 1
AXL	4.24215e-33	0.387839	0.575	0.199	1.44038e-28	AXL receptor tyrosine kinase
CMIP	2.08624e-25	0.386958	0.594	0.25	7.08361e-21	c-Maf inducing protein
CAMK1D	4.80612e-51	0.385743	0.438	0.094	1.63187e-46	calcium/calmodulin dependent protein kinase ID
SURF4	4.91449e-23	0.385505	0.744	0.387	1.66867e-18	surfeit 4
PIK3R1	4.72699e-22	0.384924	0.556	0.24	1.605e-17	phosphoinositide-3-kinase regulatory subunit 1
FKBP9	8.34282e-31	0.384173	0.619	0.24	2.83272e-26	FKBP prolyl isomerase 9
FN1	1.77592e-16	0.383849	0.994	0.846	6.02995e-12	fibronectin 1
PICALM	4.22709e-27	0.383611	0.625	0.256	1.43527e-22	phosphatidylinositol binding clathrin assembly protein
GPX8	1.53919e-25	0.383608	0.681	0.309	5.22616e-21	glutathione peroxidase 8 (putative)
TUBB	1.58115e-19	0.380641	0.844	0.527	5.36863e-15	tubulin beta class I
VEGFB	1.51615e-25	0.378004	0.594	0.258	5.14795e-21	vascular endothelial growth factor B
ERRFI1	5.14128e-17	0.376589	0.806	0.461	1.74567e-12	ERBB receptor feedback inhibitor 1
MARCKS	2.30248e-24	0.375598	0.606	0.242	7.81785e-20	myristoylated alanine rich protein kinase C substrate
ELN	2.03819e-36	0.374777	0.344	0.08	6.92045e-32	elastin
CFL1	9.25538e-24	0.374439	0.944	0.775	3.14257e-19	cofilin 1
NPTN	4.86303e-18	0.374067	0.738	0.434	1.65119e-13	neuroplastin
SOCS3	6.51862e-14	0.374025	0.6	0.331	2.21333e-09	suppressor of cytokine signaling 3
NAV1	1.55753e-26	0.372995	0.494	0.183	5.28844e-22	neuron navigator 1
NAA50	4.17874e-26	0.372144	0.681	0.303	1.41885e-21	N-alpha-acetyltransferase 50, NatE catalytic subunit
ANXA2	1.35425e-21	0.37205	0.988	0.781	4.59823e-17	annexin A2
DNAJB4	3.88018e-18	0.371999	0.713	0.375	1.31748e-13	DnaJ heat shock protein family (Hsp40) member B4
LAMB1	3.62374e-53	0.371905	0.362	0.064	1.2304e-48	laminin subunit beta 1
ZNF90	1.14573e-49	0.371842	0.388	0.073	3.8902e-45	zinc finger protein 90
MARVELD1	6.58246e-29	0.371549	0.562	0.21	2.23501e-24	MARVEL domain containing 1
FRMD6	4.64755e-22	0.369963	0.569	0.247	1.57803e-17	FERM domain containing 6
TMBIM1	3.75548e-22	0.368729	0.637	0.301	1.27514e-17	transmembrane BAX inhibitor motif containing 1
GNG12	2.75828e-21	0.368474	0.637	0.306	9.36545e-17	G protein subunit gamma 12
RTL8C	4.86856e-19	0.368035	0.594	0.293	1.65307e-14	retrotransposon Gag like 8C
NFIX	4.82561e-19	0.367322	0.675	0.358	1.63849e-14	nuclear factor I X
AC010422.3	1.01573e-94	0.366766	0.331	0.033	3.4488e-90	NA
SSR1	1.73373e-19	0.365437	0.75	0.416	5.8867e-15	signal sequence receptor subunit 1
TRAM1	1.82132e-18	0.365378	0.85	0.548	6.18411e-14	translocation associated membrane protein 1
MAMDC2	7.54587e-80	0.362341	0.344	0.042	2.56212e-75	MAM domain containing 2
BMP1	2.04009e-49	0.362124	0.444	0.1	6.92692e-45	bone morphogenetic protein 1
ANPEP	1.26688e-72	0.361719	0.444	0.071	4.30157e-68	alanyl aminopeptidase, membrane
TMEM47	7.57395e-21	0.361242	0.594	0.274	2.57166e-16	transmembrane protein 47
ATP5L	8.61536e-49	0.361094	0.4	0.076	2.92526e-44	NA
ATL3	7.36526e-24	0.360742	0.569	0.241	2.5008e-19	atlastin GTPase 3
FNIP2	1.90982e-20	0.360328	0.637	0.305	6.48461e-16	folliculin interacting protein 2
COLEC12	1.38818e-24	0.360204	0.475	0.173	4.71343e-20	collectin subfamily member 12
FKBP1A	7.30801e-23	0.35955	0.8	0.425	2.48136e-18	FKBP prolyl isomerase 1A
PEA15	7.86919e-20	0.358092	0.662	0.329	2.6719e-15	proliferation and apoptosis adaptor protein 15
C16orf72	2.33954e-26	0.356715	0.594	0.234	7.94366e-22	NA
CDK6	1.18821e-22	0.356562	0.456	0.172	4.03443e-18	cyclin dependent kinase 6
CERS2	1.31638e-22	0.355669	0.619	0.283	4.46962e-18	ceramide synthase 2
PTPRD	9.89853e-28	0.355647	0.5	0.175	3.36095e-23	protein tyrosine phosphatase receptor type D
EEA1	9.19639e-28	0.354787	0.588	0.227	3.12254e-23	early endosome antigen 1
YAP1	1.73409e-35	0.354759	0.581	0.193	5.88794e-31	Yes1 associated transcriptional regulator
AES	1.50224e-78	0.353787	0.3	0.033	5.10071e-74	NA
SUSD5	7.01245e-19	0.353219	0.456	0.197	2.38101e-14	sushi domain containing 5
PLIN3	7.22044e-22	0.352943	0.569	0.259	2.45163e-17	perilipin 3
CLIC4	1.83397e-14	0.351947	0.825	0.548	6.22707e-10	chloride intracellular channel 4
DUSP5	2.44096e-26	0.348969	0.594	0.227	8.28804e-22	dual specificity phosphatase 5
EML1	5.12232e-40	0.34864	0.456	0.119	1.73923e-35	EMAP like 1
HDGF	4.70052e-21	0.348539	0.662	0.324	1.59602e-16	heparin binding growth factor
SUMO3	3.31478e-19	0.347607	0.637	0.323	1.1255e-14	small ubiquitin like modifier 3
CMTM3	1.06659e-28	0.346529	0.488	0.165	3.62149e-24	CKLF like MARVEL transmembrane domain containing 3
PAM	2.75298e-15	0.346281	0.769	0.476	9.34748e-11	peptidylglycine alpha-amidating monooxygenase
COL4A1	2.58306e-65	0.345946	0.412	0.066	8.77053e-61	collagen type IV alpha 1 chain
KIF5B	2.3144e-18	0.345888	0.838	0.499	7.85832e-14	kinesin family member 5B
SLC44A1	4.32119e-20	0.345824	0.594	0.276	1.46722e-15	solute carrier family 44 member 1
TMEM50A	1.17954e-17	0.345659	0.75	0.445	4.00501e-13	transmembrane protein 50A
RTN4	2.34439e-17	0.345236	0.912	0.701	7.96013e-13	reticulon 4
NT5E	4.00673e-15	0.344521	0.613	0.323	1.36045e-10	5'-nucleotidase ecto
PPP3CA	9.87637e-15	0.344358	0.775	0.513	3.35342e-10	protein phosphatase 3 catalytic subunit alpha
LHFPL6	2.36079e-29	0.343714	0.494	0.166	8.01584e-25	LHFPL tetraspan subfamily member 6
C1QTNF3	1.4958e-48	0.3435	0.288	0.046	5.07885e-44	C1q and TNF related 3
TMED2	8.30306e-15	0.343258	0.781	0.526	2.81922e-10	transmembrane p24 trafficking protein 2
TIMP3	1.51868e-08	0.343215	0.75	0.551	0.000515654	TIMP metallopeptidase inhibitor 3
SMIM14	3.5589e-19	0.343159	0.65	0.321	1.20839e-14	small integral membrane protein 14
ZNF503	9.68464e-23	0.343153	0.544	0.223	3.28832e-18	zinc finger protein 503
JDP2	4.59064e-27	0.342743	0.575	0.219	1.55871e-22	Jun dimerization protein 2
CYBRD1	2.03536e-15	0.342038	0.781	0.481	6.91087e-11	cytochrome b reductase 1
ACTR2	4.67108e-15	0.341513	0.719	0.442	1.58602e-10	actin related protein 2
EGR2	4.7604e-29	0.341457	0.35	0.094	1.61635e-24	early growth response 2
DPYSL2	6.83702e-18	0.341099	0.556	0.261	2.32144e-13	dihydropyrimidinase like 2
KIRREL1	3.60657e-69	0.341043	0.419	0.068	1.22458e-64	kirre like nephrin family adhesion molecule 1
ATP5J2	2.00923e-67	0.340824	0.319	0.041	6.82213e-63	NA
CREB3L1	2.73851e-79	0.340753	0.431	0.064	9.29834e-75	cAMP responsive element binding protein 3 like 1
BAG3	8.43314e-14	0.340314	0.819	0.52	2.86339e-09	BAG cochaperone 3
GAS1	8.84782e-16	0.339389	0.537	0.259	3.00419e-11	growth arrest specific 1
OLFML3	9.35494e-81	0.339289	0.325	0.038	3.17638e-76	olfactomedin like 3
GLUD1	1.34505e-23	0.339257	0.556	0.226	4.567e-19	glutamate dehydrogenase 1
SEPT7	3.90881e-16	0.338737	0.488	0.201	1.3272e-11	NA
SEC31A	1.19709e-14	0.338225	0.787	0.551	4.0646e-10	SEC31 homolog A, COPII coat complex component
PXDC1	2.02887e-20	0.338023	0.637	0.306	6.88884e-16	PX domain containing 1
CHI3L2	6.17893e-14	0.337333	0.762	0.422	2.09799e-09	chitinase 3 like 2
CTDSP2	8.57969e-19	0.337151	0.588	0.282	2.91315e-14	CTD small phosphatase 2
LAMP1	9.88539e-16	0.337005	0.775	0.507	3.35649e-11	lysosomal associated membrane protein 1
FAM120A	2.68166e-26	0.335987	0.637	0.261	9.10529e-22	family with sequence similarity 120A
FERMT2	1.79609e-16	0.334726	0.819	0.519	6.09845e-12	FERM domain containing kindlin 2
SLC16A1	1.41309e-16	0.333138	0.613	0.324	4.79801e-12	solute carrier family 16 member 1
CRTAP	2.94107e-14	0.332355	0.838	0.574	9.98611e-10	cartilage associated protein
BRD2	2.37118e-14	0.332251	0.8	0.506	8.05111e-10	bromodomain containing 2
KDELR1	1.65764e-15	0.332129	0.831	0.557	5.62835e-11	KDEL endoplasmic reticulum protein retention receptor 1
FAM180A	2.65492e-27	0.33205	0.494	0.169	9.01452e-23	family with sequence similarity 180 member A
PFN1	8.8921e-17	0.33204	0.887	0.697	3.01922e-12	profilin 1
CAST	8.72587e-15	0.331868	0.806	0.542	2.96278e-10	calpastatin
IMPAD1	3.19172e-19	0.331858	0.619	0.306	1.08372e-14	3'(2'), 5'-bisphosphate nucleotidase 2
PTBP1	3.42935e-20	0.331531	0.631	0.309	1.1644e-15	polypyrimidine tract binding protein 1
MTCH1	2.7253e-18	0.330976	0.762	0.445	9.2535e-14	mitochondrial carrier 1
KDELC2	1.62705e-50	0.330885	0.338	0.058	5.52447e-46	protein O-glucosyltransferase 3
THBS1	1.9038e-13	0.330709	0.537	0.271	6.46418e-09	thrombospondin 1
IFI6	1.32931e-17	0.330156	0.494	0.224	4.51354e-13	interferon alpha inducible protein 6
PDPN	2.92669e-14	0.329909	0.731	0.434	9.93729e-10	podoplanin
LMAN1	7.66744e-16	0.329865	0.756	0.461	2.6034e-11	lectin, mannose binding 1
RAB6A	9.25409e-20	0.329603	0.562	0.259	3.14213e-15	RAB6A, member RAS oncogene family
HSD3B7	1.91127e-71	0.329414	0.388	0.058	6.48951e-67	hydroxy-delta-5-steroid dehydrogenase, 3 beta- and steroid delta-isomerase 7
HCFC1R1	7.91957e-14	0.329277	0.594	0.346	2.68901e-09	host cell factor C1 regulator 1
HSPA4	1.02855e-19	0.329245	0.65	0.319	3.49233e-15	heat shock protein family A (Hsp70) member 4
GLT8D2	4.1516e-18	0.328675	0.575	0.279	1.40964e-13	glycosyltransferase 8 domain containing 2
FSCN1	4.29522e-19	0.328442	0.569	0.267	1.4584e-14	fascin actin-bundling protein 1
SEC24D	4.91537e-22	0.328056	0.581	0.251	1.66896e-17	SEC24 homolog D, COPII coat complex component
LMO4	3.49685e-15	0.325887	0.681	0.394	1.18732e-10	LIM domain only 4
IPO7	1.4048e-16	0.32577	0.65	0.348	4.76985e-12	importin 7
SMARCA2	2.41476e-21	0.325647	0.556	0.238	8.19909e-17	SWI/SNF related, matrix associated, actin dependent regulator of chromatin, subfamily a, member 2
KLF6	6.11389e-12	0.325471	0.875	0.607	2.07591e-07	KLF transcription factor 6
BMPR2	1.23917e-25	0.325426	0.488	0.174	4.20747e-21	bone morphogenetic protein receptor type 2
ZEB2	1.88584e-37	0.324771	0.5	0.136	6.40319e-33	zinc finger E-box binding homeobox 2
ACTR3	7.19893e-16	0.324508	0.769	0.475	2.44433e-11	actin related protein 3
CDK2AP1	2.69306e-13	0.324497	0.831	0.514	9.14403e-09	cyclin dependent kinase 2 associated protein 1
CD47	3.45561e-18	0.324069	0.744	0.408	1.17332e-13	CD47 molecule
ATP5G1	1.81315e-75	0.323538	0.281	0.03	6.15636e-71	ATP synthase membrane subunit c locus 1
CSDE1	8.51771e-16	0.323502	0.875	0.622	2.8921e-11	cold shock domain containing E1
SGK1	2.84574e-13	0.323358	0.688	0.4	9.66244e-09	serum/glucocorticoid regulated kinase 1
IKBIP	3.66991e-20	0.322828	0.588	0.268	1.24608e-15	IKBKB interacting protein
ARHGAP1	5.98897e-27	0.322622	0.425	0.136	2.0335e-22	Rho GTPase activating protein 1
WIPF1	9.45796e-34	0.322615	0.556	0.175	3.21135e-29	WAS/WASL interacting protein family member 1
CANX	4.17409e-14	0.322368	0.894	0.638	1.41727e-09	calnexin
PLPP3	5.9591e-38	0.321803	0.425	0.107	2.02335e-33	phospholipid phosphatase 3
OAT	3.72621e-14	0.321684	0.775	0.499	1.2652e-09	ornithine aminotransferase
TM9SF2	4.82888e-16	0.321665	0.719	0.408	1.6396e-11	transmembrane 9 superfamily member 2
CKAP4	7.42331e-19	0.321414	0.744	0.401	2.52051e-14	cytoskeleton associated protein 4
CTSO	4.09322e-36	0.321311	0.494	0.142	1.38981e-31	cathepsin O
MXRA7	1.02945e-13	0.32095	0.762	0.46	3.4954e-09	matrix remodeling associated 7
SLC39A14	3.66649e-10	0.320748	0.775	0.554	1.24492e-05	solute carrier family 39 member 14
PPP1CC	9.31455e-18	0.320148	0.656	0.339	3.16266e-13	protein phosphatase 1 catalytic subunit gamma
BGN	1.43936e-13	0.320096	0.938	0.759	4.88721e-09	biglycan
SESN3	2.06079e-18	0.319807	0.4	0.153	6.99721e-14	sestrin 3
EFEMP1	6.52012e-25	0.319675	0.306	0.083	2.21384e-20	EGF containing fibulin extracellular matrix protein 1
SH3PXD2B	7.74877e-98	0.31797	0.362	0.039	2.63102e-93	SH3 and PX domains 2B
IER5	1.95866e-12	0.317268	0.731	0.449	6.65042e-08	immediate early response 5
EPS8	1.04186e-18	0.316809	0.569	0.268	3.53752e-14	epidermal growth factor receptor pathway substrate 8
AKR1B1	4.47727e-21	0.316663	0.556	0.237	1.52021e-16	aldo-keto reductase family 1 member B
EI24	5.63184e-25	0.316555	0.537	0.214	1.91224e-20	EI24 autophagy associated transmembrane protein
VAT1	9.19242e-28	0.316555	0.488	0.162	3.1212e-23	vesicle amine transport 1
COPA	4.39805e-17	0.316511	0.731	0.388	1.49331e-12	COPI coat complex subunit alpha
LBH	6.8138e-17	0.316487	0.662	0.332	2.31356e-12	LBH regulator of WNT signaling pathway
AHCYL1	1.92157e-18	0.31643	0.606	0.294	6.52451e-14	adenosylhomocysteinase like 1
SLC39A7	3.93276e-16	0.316429	0.681	0.373	1.33533e-11	solute carrier family 39 member 7
CKS2	1.13952e-15	0.316417	0.65	0.334	3.86913e-11	CDC28 protein kinase regulatory subunit 2
GDI2	1.3176e-14	0.315574	0.769	0.484	4.47378e-10	GDP dissociation inhibitor 2
TWIST1	9.60616e-64	0.315399	0.344	0.05	3.26168e-59	twist family bHLH transcription factor 1
EIF4E2	3.29749e-25	0.31499	0.606	0.248	1.11963e-20	eukaryotic translation initiation factor 4E family member 2
FBLN5	2.26059e-103	0.314845	0.319	0.029	7.67562e-99	fibulin 5
DLC1	1.04264e-27	0.314801	0.475	0.158	3.54019e-23	DLC1 Rho GTPase activating protein
TTC37	2.93717e-26	0.314538	0.5	0.179	9.97285e-22	NA
TSPAN2	1.96559e-10	0.314336	0.512	0.297	6.67396e-06	tetraspanin 2
PDGFC	9.68567e-23	0.313517	0.5	0.195	3.28867e-18	platelet derived growth factor C
FOXO3	1.12277e-13	0.313362	0.637	0.366	3.81224e-09	forkhead box O3
TUBA1A	6.7485e-12	0.313327	0.806	0.523	2.29139e-07	tubulin alpha 1a
RALA	2.16354e-24	0.31241	0.5	0.189	7.3461e-20	RAS like proto-oncogene A
NCKAP1	1.55243e-18	0.310856	0.619	0.301	5.27111e-14	NCK associated protein 1
ROCK2	8.64945e-18	0.310829	0.569	0.27	2.93684e-13	Rho associated coiled-coil containing protein kinase 2
SELENOF	4.27128e-15	0.310615	0.688	0.406	1.45027e-10	selenoprotein F
CD4	1.22363e-41	0.31027	0.362	0.079	4.1547e-37	CD4 molecule
FZD1	7.35873e-41	0.310162	0.394	0.091	2.49858e-36	frizzled class receptor 1
MT-ND2	1.71244e-17	0.310114	0.956	0.871	5.8144e-13	mitochondrially encoded NADH:ubiquinone oxidoreductase core subunit 2
MGST3	1.3646e-13	0.30996	0.85	0.59	4.63337e-09	microsomal glutathione S-transferase 3
CAVIN3	1.24208e-11	0.309705	0.631	0.385	4.21735e-07	caveolae associated protein 3
FAM129B	5.43833e-71	0.309539	0.312	0.038	1.84653e-66	NA
TNS1	9.76568e-22	0.309531	0.444	0.165	3.31584e-17	tensin 1
SEC23A	3.53849e-17	0.309347	0.556	0.278	1.20146e-12	SEC23 homolog A, COPII coat complex component
ATP2B4	3.42887e-21	0.309292	0.494	0.199	1.16424e-16	ATPase plasma membrane Ca2+ transporting 4
PRG4	3.57757e-07	0.309111	0.631	0.403	0.0121473	proteoglycan 4
TEAD1	2.85056e-23	0.30897	0.438	0.155	9.67879e-19	TEA domain transcription factor 1
PTPN14	1.63745e-19	0.308339	0.45	0.181	5.55981e-15	protein tyrosine phosphatase non-receptor type 14
PARVA	1.69617e-20	0.308274	0.575	0.258	5.75916e-16	parvin alpha
ATP5C1	5.53154e-78	0.308249	0.319	0.036	1.87818e-73	NA
KDELR2	1.0673e-13	0.307811	0.869	0.629	3.62391e-09	KDEL endoplasmic reticulum protein retention receptor 2
CAMK2N1	6.50082e-16	0.307782	0.412	0.18	2.20729e-11	calcium/calmodulin dependent protein kinase II inhibitor 1
FLNA	6.27731e-20	0.307733	0.581	0.262	2.1314e-15	filamin A
MT-ND4L	1.50264e-08	0.307708	0.775	0.63	0.000510208	mitochondrially encoded NADH:ubiquinone oxidoreductase core subunit 4L
PXYLP1	6.00297e-15	0.306774	0.506	0.25	2.03825e-10	2-phosphoxylose phosphatase 1
PPP2CB	1.58406e-17	0.306492	0.725	0.38	5.3785e-13	protein phosphatase 2 catalytic subunit beta
PLXDC1	1.15785e-44	0.306126	0.275	0.045	3.93137e-40	plexin domain containing 1
RERG	1.61406e-47	0.305798	0.294	0.048	5.48039e-43	RAS like estrogen regulated growth inhibitor
TMED3	2.87984e-17	0.305673	0.669	0.353	9.77821e-13	transmembrane p24 trafficking protein 3
ANXA6	7.60959e-28	0.305212	0.519	0.183	2.58376e-23	annexin A6
WASL	7.59919e-20	0.305064	0.569	0.252	2.58023e-15	WASP like actin nucleation promoting factor
ANKRD28	1.47444e-14	0.304776	0.656	0.364	5.00631e-10	ankyrin repeat domain 28
PRNP	7.42178e-15	0.304658	0.781	0.48	2.51999e-10	prion protein
NFE2L2	2.08423e-15	0.3044	0.738	0.42	7.07681e-11	NFE2 like bZIP transcription factor 2
GEM	1.83864e-09	0.304368	0.644	0.427	6.24292e-05	GTP binding protein overexpressed in skeletal muscle
HOOK3	1.09498e-16	0.303821	0.556	0.27	3.71791e-12	hook microtubule tethering protein 3
ARPC5	5.32081e-15	0.303716	0.8	0.516	1.80663e-10	actin related protein 2/3 complex subunit 5
VIM	8.19879e-43	0.303672	1	0.95	2.78382e-38	vimentin
UGCG	4.01077e-24	0.303552	0.531	0.206	1.36182e-19	UDP-glucose ceramide glucosyltransferase
ADD3	5.47752e-28	0.30324	0.544	0.188	1.85984e-23	adducin 3
MMP19	6.03173e-107	0.303118	0.312	0.027	2.04802e-102	matrix metallopeptidase 19
LAMA4	2.55977e-34	0.302915	0.362	0.087	8.69145e-30	laminin subunit alpha 4
S1PR3	7.25005e-46	0.30281	0.306	0.054	2.46168e-41	sphingosine-1-phosphate receptor 3
RBPJ	2.43889e-18	0.301442	0.65	0.323	8.281e-14	recombination signal binding protein for immunoglobulin kappa J region
CCT4	3.67728e-13	0.301297	0.762	0.504	1.24858e-08	chaperonin containing TCP1 subunit 4
SPIN1	2.08023e-22	0.300168	0.462	0.174	7.06321e-18	spindlin 1
SPON2	3.34612e-11	0.299988	0.431	0.218	1.13614e-06	spondin 2
COLGALT1	5.51326e-23	0.299319	0.475	0.18	1.87197e-18	collagen beta(1-O)galactosyltransferase 1
ESYT2	4.12316e-16	0.29926	0.562	0.281	1.39998e-11	extended synaptotagmin 2
HSPA8	3.38684e-11	0.298735	0.95	0.774	1.14997e-06	heat shock protein family A (Hsp70) member 8
CFH	3.53336e-14	0.298695	0.531	0.255	1.19972e-09	complement factor H
ARHGEF12	1.63272e-22	0.298523	0.475	0.181	5.54373e-18	Rho guanine nucleotide exchange factor 12
KANK2	1.40659e-24	0.298258	0.45	0.156	4.77594e-20	KN motif and ankyrin repeat domains 2
CACYBP	2.36218e-10	0.298192	0.669	0.445	8.02054e-06	calcyclin binding protein
ZFHX3	9.16565e-17	0.297839	0.537	0.253	3.11211e-12	zinc finger homeobox 3
ARID4B	1.8057e-14	0.297579	0.713	0.424	6.13106e-10	AT-rich interaction domain 4B
RGS2	5.09735e-13	0.297538	0.744	0.442	1.73075e-08	regulator of G protein signaling 2
GOLGA4	3.91564e-12	0.297391	0.725	0.464	1.32952e-07	golgin A4
IL6ST	1.35748e-12	0.296777	0.762	0.488	4.6092e-08	interleukin 6 cytokine family signal transducer
LEPROT	9.04713e-14	0.296662	0.8	0.528	3.07186e-09	leptin receptor overlapping transcript
APPL2	1.6385e-31	0.296515	0.406	0.113	5.56337e-27	adaptor protein, phosphotyrosine interacting with PH domain and leucine zipper 2
RHOB	1.30843e-08	0.296482	0.794	0.591	0.000444263	ras homolog family member B
FIBIN	4.49773e-18	0.296323	0.362	0.134	1.52716e-13	fin bud initiation factor homolog
HNRNPUL1	1.85019e-14	0.296144	0.544	0.286	6.28214e-10	heterogeneous nuclear ribonucleoprotein U like 1
YIPF3	3.71942e-15	0.296128	0.65	0.37	1.26289e-10	Yip1 domain family member 3
MSN	8.98546e-13	0.296045	0.8	0.519	3.05092e-08	moesin
EMP1	3.93697e-10	0.295578	0.9	0.67	1.33676e-05	epithelial membrane protein 1
CAPNS1	4.56058e-13	0.295562	0.619	0.364	1.5485e-08	calpain small subunit 1
SLC39A1	5.14092e-20	0.295192	0.594	0.27	1.74555e-15	solute carrier family 39 member 1
RNF187	7.21363e-23	0.293888	0.575	0.239	2.44932e-18	ring finger protein 187
TM9SF3	4.37636e-14	0.293886	0.762	0.458	1.48595e-09	transmembrane 9 superfamily member 3
SESTD1	3.02153e-18	0.293226	0.537	0.246	1.02593e-13	SEC14 and spectrin domain containing 1
CCNY	8.16389e-21	0.293062	0.55	0.237	2.77197e-16	cyclin Y
FGFR1	1.27786e-10	0.29283	0.75	0.489	4.33883e-06	fibroblast growth factor receptor 1
NFE2L1	3.27346e-18	0.292793	0.594	0.274	1.11147e-13	NFE2 like bZIP transcription factor 1
MTMR2	5.80092e-18	0.29223	0.506	0.224	1.96964e-13	myotubularin related protein 2
NTN4	3.48363e-46	0.291847	0.344	0.065	1.18283e-41	netrin 4
SH3D19	4.61372e-25	0.291496	0.45	0.154	1.56654e-20	SH3 domain containing 19
ANGPTL4	1.95005e-13	0.291286	0.6	0.303	6.62121e-09	angiopoietin like 4
TPP1	1.82589e-18	0.291138	0.544	0.241	6.19963e-14	tripeptidyl peptidase 1
GPI	1.29623e-16	0.29106	0.588	0.293	4.4012e-12	glucose-6-phosphate isomerase
RPS6KA3	8.27689e-24	0.291049	0.475	0.174	2.81034e-19	ribosomal protein S6 kinase A3
YWHAB	4.46497e-13	0.290965	0.831	0.592	1.51604e-08	tyrosine 3-monooxygenase/tryptophan 5-monooxygenase activation protein beta
DST	7.96216e-11	0.29069	0.887	0.666	2.70347e-06	dystonin
P4HB	3.69725e-10	0.290558	0.844	0.605	1.25536e-05	prolyl 4-hydroxylase subunit beta
GNAS	6.42353e-21	0.290266	0.969	0.822	2.18104e-16	GNAS complex locus
OSTC	6.4758e-12	0.289911	0.819	0.587	2.19879e-07	oligosaccharyltransferase complex non-catalytic subunit
SCP2	1.47723e-15	0.289613	0.669	0.364	5.0158e-11	sterol carrier protein 2
MCMDC2	9.05342e-51	0.28892	0.319	0.051	3.074e-46	minichromosome maintenance domain containing 2
COPG1	4.80101e-20	0.288391	0.475	0.191	1.63013e-15	COPI coat complex subunit gamma 1
SPRED1	3.61969e-20	0.288228	0.425	0.162	1.22903e-15	sprouty related EVH1 domain containing 1
ZMPSTE24	1.79893e-24	0.288091	0.488	0.178	6.1081e-20	zinc metallopeptidase STE24
H1F0	2.67434e-13	0.288085	0.519	0.261	9.08044e-09	NA
FOXP1	6.25653e-12	0.28796	0.625	0.367	2.12434e-07	forkhead box P1
RCN1	4.36679e-13	0.287046	0.688	0.401	1.4827e-08	reticulocalbin 1
SPTBN1	3.78609e-16	0.286992	0.637	0.321	1.28553e-11	spectrin beta, non-erythrocytic 1
TMEM248	2.24287e-15	0.286847	0.606	0.32	7.61543e-11	transmembrane protein 248
UGDH	3.73241e-11	0.286516	0.75	0.472	1.2673e-06	UDP-glucose 6-dehydrogenase
TCEAL9	2.16634e-11	0.286284	0.731	0.493	7.35559e-07	transcription elongation factor A like 9
RAB10	5.44923e-17	0.285851	0.637	0.323	1.85023e-12	RAB10, member RAS oncogene family
CHMP3	1.04245e-15	0.285481	0.706	0.383	3.53954e-11	charged multivesicular body protein 3
WWTR1	7.84455e-11	0.284893	0.625	0.392	2.66354e-06	WW domain containing transcription regulator 1
SGCB	6.92299e-13	0.284813	0.662	0.38	2.35063e-08	sarcoglycan beta
LASP1	4.56882e-29	0.284526	0.531	0.177	1.5513e-24	LIM and SH3 protein 1
ROCK1	1.82083e-14	0.283871	0.675	0.386	6.18246e-10	Rho associated coiled-coil containing protein kinase 1
CHSY1	3.63834e-19	0.283428	0.569	0.255	1.23536e-14	chondroitin sulfate synthase 1
APCDD1L	4.13522e-56	0.283402	0.294	0.043	1.40407e-51	APC down-regulated 1 like
KPNB1	1.09221e-14	0.282694	0.637	0.352	3.7085e-10	karyopherin subunit beta 1
CTNNA1	6.63622e-14	0.282472	0.681	0.395	2.25326e-09	catenin alpha 1
RB1CC1	2.42811e-17	0.282251	0.675	0.346	8.24439e-13	RB1 inducible coiled-coil 1
LRRC58	3.03594e-20	0.281907	0.45	0.172	1.03082e-15	leucine rich repeat containing 58
LRP1	7.84622e-10	0.281513	0.863	0.601	2.6641e-05	LDL receptor related protein 1
PPP4R3B	9.50373e-17	0.281092	0.537	0.248	3.2269e-12	protein phosphatase 4 regulatory subunit 3B
DIXDC1	1.08449e-14	0.281004	0.594	0.301	3.68229e-10	DIX domain containing 1
ISCU	2.52445e-15	0.280785	0.606	0.316	8.57153e-11	iron-sulfur cluster assembly enzyme
BAX	8.64482e-20	0.2806	0.506	0.21	2.93526e-15	BCL2 associated X, apoptosis regulator
CCPG1	9.34653e-11	0.280453	0.762	0.517	3.17352e-06	cell cycle progression 1
SLC2A5	6.65002e-46	0.280364	0.25	0.037	2.25795e-41	solute carrier family 2 member 5
ZMAT3	6.93569e-33	0.280294	0.362	0.091	2.35494e-28	zinc finger matrin-type 3
RHOQ	3.98446e-18	0.280229	0.613	0.29	1.35288e-13	ras homolog family member Q
AP2M1	2.30771e-11	0.279964	0.7	0.461	7.8356e-07	adaptor related protein complex 2 subunit mu 1
PTEN	4.06547e-15	0.279887	0.631	0.342	1.38039e-10	phosphatase and tensin homolog
ATPIF1	3.27412e-63	0.279768	0.325	0.044	1.11169e-58	NA
PTP4A2	1.9595e-12	0.2792	0.756	0.496	6.65327e-08	protein tyrosine phosphatase 4A2
RBMS1	6.16348e-13	0.278786	0.694	0.414	2.09275e-08	RNA binding motif single stranded interacting protein 1
SYNCRIP	2.27272e-13	0.278469	0.738	0.44	7.71678e-09	synaptotagmin binding cytoplasmic RNA interacting protein
SORBS2	1.07944e-23	0.278398	0.369	0.115	3.66515e-19	sorbin and SH3 domain containing 2
ADD1	8.70034e-20	0.278324	0.544	0.23	2.95411e-15	adducin 1
LAPTM4A	4.96067e-15	0.278222	0.95	0.776	1.68434e-10	lysosomal protein transmembrane 4 alpha
PUM1	5.0558e-18	0.277325	0.575	0.263	1.71665e-13	pumilio RNA binding family member 1
ANGPTL1	1.62296e-23	0.277176	0.325	0.094	5.5106e-19	angiopoietin like 1
DNAJB1	3.08465e-08	0.277041	0.919	0.741	0.00104736	DnaJ heat shock protein family (Hsp40) member B1
FZD8	2.21097e-14	0.27628	0.4	0.175	7.50712e-10	frizzled class receptor 8
ARF6	2.84282e-13	0.276177	0.662	0.378	9.6525e-09	ADP ribosylation factor 6
PTMS	4.93664e-09	0.275876	0.8	0.576	0.000167619	parathymosin
TWSG1	2.57267e-13	0.275743	0.637	0.354	8.73524e-09	twisted gastrulation BMP signaling modulator 1
NORAD	7.76724e-10	0.27546	0.844	0.595	2.63729e-05	non-coding RNA activated by DNA damage
CCL2	7.27601e-20	0.275373	0.25	0.068	2.47049e-15	C-C motif chemokine ligand 2
CUL3	2.54286e-17	0.275009	0.569	0.267	8.63403e-13	cullin 3
LRRFIP2	5.33166e-14	0.275008	0.537	0.278	1.81031e-09	LRR binding FLII interacting protein 2
P4HA2	1.4734e-11	0.274979	0.681	0.415	5.00277e-07	prolyl 4-hydroxylase subunit alpha 2
VEGFC	4.21878e-66	0.274663	0.275	0.033	1.43244e-61	vascular endothelial growth factor C
GRN	1.19586e-12	0.274594	0.713	0.438	4.06041e-08	granulin precursor
CALR	1.08344e-10	0.274558	0.881	0.695	3.67873e-06	calreticulin
YY1	2.88264e-12	0.274102	0.7	0.424	9.7877e-08	YY1 transcription factor
ARF1	3.75147e-12	0.274036	0.931	0.686	1.27377e-07	ADP ribosylation factor 1
SEL1L	1.46853e-16	0.274006	0.519	0.235	4.98623e-12	SEL1L adaptor subunit of ERAD E3 ubiquitin ligase
KREMEN1	8.67775e-32	0.273775	0.269	0.057	2.94644e-27	kringle containing transmembrane protein 1
KCTD3	7.7828e-36	0.273309	0.356	0.083	2.64257e-31	potassium channel tetramerization domain containing 3
CTTN	9.7555e-14	0.273036	0.631	0.35	3.31238e-09	cortactin
HNRNPA0	6.026e-12	0.272885	0.769	0.476	2.04607e-07	heterogeneous nuclear ribonucleoprotein A0
RAB7A	1.2479e-11	0.272868	0.838	0.598	4.23711e-07	RAB7A, member RAS oncogene family
STMP1	3.95878e-12	0.2728	0.725	0.455	1.34416e-07	short transmembrane mitochondrial protein 1
SLC39A6	9.71944e-13	0.27248	0.594	0.344	3.30014e-08	solute carrier family 39 member 6
MBNL2	1.40932e-13	0.272037	0.537	0.271	4.7852e-09	muscleblind like splicing regulator 2
DYNC1LI2	7.15882e-18	0.271896	0.556	0.251	2.43071e-13	dynein cytoplasmic 1 light intermediate chain 2
GNB4	4.43213e-36	0.271472	0.35	0.08	1.50489e-31	G protein subunit beta 4
SOX4	1.53293e-11	0.271358	0.519	0.274	5.20492e-07	SRY-box transcription factor 4
UBE3A	2.34991e-14	0.271208	0.594	0.318	7.97888e-10	ubiquitin protein ligase E3A
TSC22D2	4.23972e-14	0.271194	0.512	0.253	1.43956e-09	TSC22 domain family member 2
ZNF106	2.76269e-11	0.271026	0.5	0.28	9.38044e-07	zinc finger protein 106
EGR1	9.52505e-07	0.270867	0.856	0.697	0.0323413	early growth response 1
RAB1A	1.74509e-11	0.27072	0.863	0.629	5.92528e-07	RAB1A, member RAS oncogene family
CMPK1	6.03264e-11	0.270715	0.725	0.477	2.04832e-06	cytidine/uridine monophosphate kinase 1
AKAP13	5.92617e-13	0.270577	0.675	0.392	2.01217e-08	A-kinase anchoring protein 13
GALNT1	3.93375e-10	0.270197	0.738	0.502	1.33566e-05	polypeptide N-acetylgalactosaminyltransferase 1
AKT3	4.38995e-19	0.269881	0.494	0.209	1.49056e-14	AKT serine/threonine kinase 3
C1S	4.66411e-08	0.269852	0.769	0.57	0.00158365	complement C1s
ZBTB7A	1.92783e-13	0.269789	0.519	0.264	6.54577e-09	zinc finger and BTB domain containing 7A
TCF4	1.53357e-10	0.269746	0.706	0.451	5.20709e-06	transcription factor 4
SPATS2L	7.1232e-13	0.2696	0.65	0.363	2.41861e-08	spermatogenesis associated serine rich 2 like
HDLBP	3.3797e-10	0.269465	0.844	0.594	1.14754e-05	high density lipoprotein binding protein
MT-ND3	9.6479e-12	0.269189	0.919	0.842	3.27585e-07	mitochondrially encoded NADH:ubiquinone oxidoreductase core subunit 3
PTGER2	5.81698e-22	0.268923	0.419	0.145	1.9751e-17	prostaglandin E receptor 2
USP22	3.87011e-23	0.268785	0.481	0.176	1.31406e-18	ubiquitin specific peptidase 22
MT-ND1	3.85486e-14	0.268359	0.925	0.842	1.30888e-09	mitochondrially encoded NADH:ubiquinone oxidoreductase core subunit 1
MYC	3.98821e-14	0.268131	0.519	0.253	1.35416e-09	MYC proto-oncogene, bHLH transcription factor
CAMSAP2	8.3238e-16	0.268018	0.519	0.242	2.82626e-11	calmodulin regulated spectrin associated protein family member 2
AKR7A2	1.60401e-14	0.267943	0.5	0.248	5.44626e-10	aldo-keto reductase family 7 member A2
SLC1A4	8.35996e-18	0.267942	0.4	0.156	2.83854e-13	solute carrier family 1 member 4
SH3BP5	1.63716e-18	0.267747	0.575	0.262	5.55881e-14	SH3 domain binding protein 5
EIF2AK1	3.73221e-15	0.267053	0.537	0.26	1.26724e-10	eukaryotic translation initiation factor 2 alpha kinase 1
SLAIN2	6.03255e-20	0.266291	0.55	0.233	2.04829e-15	SLAIN motif family member 2
CD151	3.93487e-10	0.266202	0.713	0.448	1.33605e-05	CD151 molecule (Raph blood group)
NUTF2	1.49995e-18	0.265876	0.55	0.247	5.09293e-14	nuclear transport factor 2
SH3GLB1	1.05619e-11	0.265655	0.688	0.438	3.5862e-07	SH3 domain containing GRB2 like, endophilin B1
GPX7	2.05721e-44	0.265633	0.362	0.074	6.98505e-40	glutathione peroxidase 7
RSU1	1.05298e-24	0.265576	0.475	0.165	3.57528e-20	Ras suppressor protein 1
HGSNAT	5.84259e-24	0.265524	0.462	0.162	1.98379e-19	heparan-alpha-glucosaminide N-acetyltransferase
BEND6	4.1215e-39	0.265457	0.381	0.088	1.39941e-34	BEN domain containing 6
SERTAD2	1.86689e-12	0.264737	0.581	0.313	6.33882e-08	SERTA domain containing 2
HNRNPL	1.18053e-24	0.264201	0.55	0.206	4.00837e-20	heterogeneous nuclear ribonucleoprotein L
SNX9	2.35525e-14	0.263918	0.637	0.335	7.99701e-10	sorting nexin 9
ITPRIPL2	1.8064e-15	0.263585	0.531	0.255	6.13345e-11	ITPRIP like 2
MTPN	3.58719e-12	0.263277	0.769	0.5	1.21799e-07	myotrophin
S100A16	2.01295e-12	0.262946	0.55	0.289	6.83477e-08	S100 calcium binding protein A16
KIF1B	4.0613e-15	0.262936	0.537	0.261	1.37897e-10	kinesin family member 1B
IFI16	2.73362e-14	0.262868	0.544	0.268	9.28173e-10	interferon gamma inducible protein 16
MT-ND4	4.23709e-17	0.262299	0.969	0.9	1.43866e-12	mitochondrially encoded NADH:ubiquinone oxidoreductase core subunit 4
MSX1	8.2174e-32	0.262167	0.288	0.063	2.79014e-27	msh homeobox 1
SNX7	2.59376e-17	0.261946	0.494	0.219	8.80684e-13	sorting nexin 7
RCN3	4.80316e-08	0.26176	0.644	0.457	0.00163087	reticulocalbin 3
ABRACL	4.53257e-18	0.261537	0.369	0.135	1.53899e-13	ABRA C-terminal like
CCND1	1.69646e-08	0.261451	0.525	0.316	0.000576018	cyclin D1
PKD2	1.29159e-18	0.260739	0.462	0.188	4.38547e-14	polycystin 2, transient receptor potential cation channel
TNFRSF10D	3.3429e-16	0.260117	0.444	0.189	1.13505e-11	TNF receptor superfamily member 10d
IQGAP1	1.99862e-10	0.260083	0.844	0.63	6.7861e-06	IQ motif containing GTPase activating protein 1
LDHA	1.38102e-11	0.259818	0.944	0.806	4.68911e-07	lactate dehydrogenase A
TMED9	2.9498e-09	0.259446	0.844	0.587	0.000100158	transmembrane p24 trafficking protein 9
EHD2	2.812e-25	0.259318	0.438	0.145	9.54786e-21	EH domain containing 2
CDC42BPA	1.39345e-17	0.259235	0.506	0.221	4.73131e-13	CDC42 binding protein kinase alpha
RAD23B	7.16216e-15	0.259114	0.606	0.315	2.43184e-10	RAD23 homolog B, nucleotide excision repair protein
CLEC11A	1.71362e-07	0.258892	0.625	0.432	0.00581842	C-type lectin domain containing 11A
ZEB1	1.30083e-14	0.258694	0.569	0.285	4.41684e-10	zinc finger E-box binding homeobox 1
MT-ND5	3.07207e-09	0.258501	0.925	0.8	0.000104309	mitochondrially encoded NADH:ubiquinone oxidoreductase core subunit 5
CCDC6	8.05466e-20	0.258354	0.488	0.194	2.73488e-15	coiled-coil domain containing 6
ARF4	2.95241e-10	0.258058	0.912	0.709	1.00246e-05	ADP ribosylation factor 4
PLAU	1.65351e-34	0.258053	0.375	0.087	5.61434e-30	plasminogen activator, urokinase
FAM129A	2.90886e-27	0.257753	0.269	0.06	9.87676e-23	NA
DNAJA1	8.62992e-10	0.257689	0.931	0.802	2.9302e-05	DnaJ heat shock protein family (Hsp40) member A1
NCOR2	2.42618e-23	0.257544	0.462	0.162	8.23785e-19	nuclear receptor corepressor 2
ACTN1	5.32814e-10	0.257462	0.65	0.411	1.80912e-05	actinin alpha 1
GOLGA7	1.74202e-15	0.257428	0.531	0.256	5.91487e-11	golgin A7
ZFAND5	3.3779e-10	0.256981	0.863	0.601	1.14693e-05	zinc finger AN1-type containing 5
SOS1	3.24695e-23	0.25696	0.388	0.126	1.10247e-18	SOS Ras/Rac guanine nucleotide exchange factor 1
GALNT2	3.52805e-14	0.256542	0.525	0.262	1.19791e-09	polypeptide N-acetylgalactosaminyltransferase 2
LAMP2	1.45693e-10	0.256242	0.75	0.501	4.94685e-06	lysosomal associated membrane protein 2
DSE	2.38226e-16	0.256183	0.556	0.261	8.08871e-12	dermatan sulfate epimerase
ACKR3	6.8368e-10	0.256159	0.581	0.332	2.32137e-05	atypical chemokine receptor 3
CA5B	2.2223e-14	0.25614	0.394	0.168	7.54561e-10	carbonic anhydrase 5B
RSF1	3.01681e-11	0.25586	0.537	0.3	1.02433e-06	remodeling and spacing factor 1
MOB1A	1.86371e-14	0.255756	0.656	0.355	6.32806e-10	MOB kinase activator 1A
BICD2	4.93424e-25	0.255608	0.375	0.113	1.67537e-20	BICD cargo adaptor 2
BNC2	6.7692e-37	0.25552	0.312	0.065	2.29841e-32	basonuclin 2
IL32	6.04129e-28	0.255518	0.3	0.072	2.05126e-23	interleukin 32
TMEM30A	2.85102e-11	0.255364	0.688	0.424	9.68035e-07	transmembrane protein 30A
NR1D2	1.23795e-16	0.255343	0.45	0.188	4.20333e-12	nuclear receptor subfamily 1 group D member 2
GOLIM4	1.37629e-10	0.254489	0.731	0.462	4.67306e-06	golgi integral membrane protein 4
CLK1	6.40368e-13	0.254284	0.706	0.383	2.17431e-08	CDC like kinase 1
CAMK2D	1.46849e-17	0.254092	0.45	0.184	4.98613e-13	calcium/calmodulin dependent protein kinase II delta
MDFIC	1.88708e-19	0.254051	0.494	0.206	6.40738e-15	MyoD family inhibitor domain containing
SUCLG2	3.94393e-15	0.253981	0.4	0.17	1.33912e-10	succinate-CoA ligase GDP-forming subunit beta
NUFIP2	8.24719e-11	0.253752	0.787	0.496	2.80025e-06	nuclear FMR1 interacting protein 2
MAN1A2	2.7292e-15	0.253717	0.613	0.302	9.26672e-11	mannosidase alpha class 1A member 2
VEGFA	7.01646e-09	0.253434	0.694	0.449	0.000238237	vascular endothelial growth factor A
CD70	6.87685e-49	0.25339	0.256	0.037	2.33496e-44	CD70 molecule
TRAK2	5.5104e-27	0.253035	0.319	0.083	1.871e-22	trafficking kinesin protein 2
DDX1	1.45044e-11	0.252865	0.531	0.296	4.92484e-07	DEAD-box helicase 1
EFEMP2	7.6037e-10	0.252766	0.6	0.373	2.58176e-05	EGF containing fibulin extracellular matrix protein 2
METAP2	4.84374e-10	0.252637	0.744	0.491	1.64464e-05	methionyl aminopeptidase 2
IGFBP7	1.05427e-06	0.252409	0.875	0.65	0.0357966	insulin like growth factor binding protein 7
RAC1	4.95481e-10	0.252373	0.844	0.652	1.68236e-05	ribonuclease A family member 1, pancreatic
UBE2Q2	4.31391e-14	0.252322	0.575	0.294	1.46475e-09	ubiquitin conjugating enzyme E2 Q2
PPP2R5C	6.57789e-17	0.252294	0.562	0.26	2.23346e-12	protein phosphatase 2 regulatory subunit B'gamma
CTDNEP1	1.1637e-15	0.25222	0.575	0.287	3.95123e-11	CTD nuclear envelope phosphatase 1
ETS1	4.24255e-11	0.252172	0.556	0.31	1.44052e-06	ETS proto-oncogene 1, transcription factor
IDS	3.57148e-10	0.251881	0.719	0.467	1.21266e-05	iduronate 2-sulfatase
UBE2E1	7.73947e-15	0.251788	0.556	0.27	2.62786e-10	ubiquitin conjugating enzyme E2 E1
NRP2	2.1455e-08	0.251098	0.575	0.371	0.000728483	neuropilin 2
RIN2	1.76617e-26	0.25103	0.356	0.101	5.99685e-22	Ras and Rab interactor 2
EBF1	1.22096e-27	0.250593	0.312	0.077	4.14565e-23	EBF transcription factor 1
PDGFA	2.96571e-15	0.250507	0.338	0.13	1.00698e-10	platelet derived growth factor subunit A
FILIP1L	7.22446e-20	0.250383	0.312	0.097	2.45299e-15	filamin A interacting protein 1 like
ANXA4	1.79213e-12	0.250331	0.656	0.367	6.08499e-08	annexin A4
RPSA	2.33519e-07	-0.25618	0.731	0.764	0.00792889	ribosomal protein SA
MGP	2.47738e-10	-0.257191	0.956	0.853	8.41169e-06	matrix Gla protein
RPL36AL	4.52144e-11	-0.259416	0.738	0.761	1.53521e-06	ribosomal protein L36a like
CITED4	9.34893e-07	-0.259516	0.094	0.259	0.0317434	Cbp/p300 interacting transactivator with Glu/Asp rich carboxy-terminal domain 4
RPS25	6.90994e-19	-0.261972	0.925	0.862	2.3462e-14	ribosomal protein S25
RPL13	9.35918e-15	-0.262926	0.912	0.879	3.17782e-10	ribosomal protein L13
MALAT1	4.8336e-16	-0.264278	0.988	0.972	1.6412e-11	metastasis associated lung adenocarcinoma transcript 1
RPL6	4.09267e-14	-0.266146	0.9	0.848	1.38962e-09	ribosomal protein L6
TMA7	8.7723e-07	-0.271988	0.525	0.614	0.0297855	translation machinery associated 7 homolog
DANCR	3.93486e-07	-0.273858	0.238	0.41	0.0133604	differentiation antagonizing non-protein coding RNA
MDFI	1.14601e-06	-0.274335	0.156	0.315	0.0389117	MyoD family inhibitor
EEF1B2	1.1177e-14	-0.275505	0.856	0.803	3.79503e-10	eukaryotic translation elongation factor 1 beta 2
FAU	1.88382e-16	-0.276699	0.881	0.847	6.39632e-12	FAU ubiquitin like and ribosomal protein S30 fusion
SRSF7	8.11863e-08	-0.281777	0.65	0.687	0.0027566	serine and arginine rich splicing factor 7
RPL12	4.17926e-14	-0.283668	0.919	0.846	1.41903e-09	ribosomal protein L12
SRSF5	2.74938e-10	-0.288863	0.787	0.769	9.33525e-06	serine and arginine rich splicing factor 5
RPLP1	1.65213e-19	-0.293942	0.95	0.891	5.60965e-15	ribosomal protein lateral stalk subunit P1
RPL24	2.17655e-17	-0.302311	0.925	0.854	7.39024e-13	ribosomal protein L24
OTUD6B-AS1	8.05098e-10	-0.311392	0.144	0.36	2.73363e-05	OTUD6B antisense RNA 1 (head to head)
PLAC9	6.15306e-07	-0.316597	0.544	0.608	0.0208921	placenta associated 9
RPL35	2.4912e-10	-0.32247	0.688	0.77	8.45862e-06	ribosomal protein L35
TUBB4B	1.20206e-06	-0.3232	0.556	0.629	0.0408147	tubulin beta 4B class IVb
RPL13A	8.52519e-17	-0.325288	0.881	0.846	2.89464e-12	ribosomal protein L13a
ATP5MG	2.0982e-09	-0.328819	0.375	0.608	7.12423e-05	ATP synthase membrane subunit g
HAPLN1	1.05795e-06	-0.33067	0.444	0.6	0.0359215	hyaluronan and proteoglycan link protein 1
RPS15	3.05263e-12	-0.336035	0.775	0.805	1.03649e-07	ribosomal protein S15
CPE	4.1178e-07	-0.337947	0.475	0.575	0.0139816	carboxypeptidase E
ATP5IF1	6.64436e-10	-0.340432	0.281	0.502	2.25602e-05	ATP synthase inhibitory factor subunit 1
SNHG29	4.81827e-08	-0.344088	0.388	0.556	0.00163599	small nucleolar RNA host gene 29
NDUFA4L2	3.97198e-09	-0.351999	0.644	0.713	0.000134865	NDUFA4 mitochondrial complex associated like 2
H19	4.58776e-09	-0.360001	0.1	0.32	0.000155773	H19 imprinted maternally expressed transcript
ATP5MC2	3.88485e-10	-0.360814	0.375	0.622	1.31906e-05	ATP synthase membrane subunit c locus 2
RPL23A	2.64552e-14	-0.371924	0.787	0.806	8.98259e-10	ribosomal protein L23a
RPL18	7.41765e-15	-0.372436	0.756	0.808	2.51859e-10	ribosomal protein L18
RPS28	1.85119e-15	-0.381096	0.775	0.838	6.28553e-11	ribosomal protein S28
MT1E	1.24948e-08	-0.386198	0.775	0.748	0.000424249	metallothionein 1E
SCRG1	2.93008e-11	-0.388987	0.8	0.779	9.94879e-07	stimulator of chondrogenesis 1
SPINT2	1.93624e-10	-0.395353	0.131	0.355	6.5743e-06	serine peptidase inhibitor, Kunitz type 2
SNHG6	9.32711e-12	-0.405372	0.338	0.556	3.16693e-07	small nucleolar RNA host gene 6
SELENOM	6.80184e-14	-0.411128	0.519	0.685	2.3095e-09	selenoprotein M
RPL36A	3.21971e-10	-0.411645	0.4	0.599	1.09322e-05	ribosomal protein L36a
ZFAS1	1.33103e-12	-0.424867	0.381	0.657	4.51939e-08	ZNFX1 antisense RNA 1
SERPINA5	4.77289e-10	-0.426698	0.294	0.504	1.62059e-05	serpin family A member 5
SNHG8	2.03108e-12	-0.430953	0.469	0.605	6.89632e-08	small nucleolar RNA host gene 8
CAPS	1.29138e-07	-0.437243	0.462	0.539	0.00438477	calcyphosine
RPL17	2.10861e-10	-0.442229	0.456	0.621	7.15959e-06	ribosomal protein L17
RBP4	3.75159e-09	-0.442778	0.306	0.5	0.000127382	retinol binding protein 4
RPL18A	3.19993e-12	-0.451557	0.637	0.785	1.0865e-07	ribosomal protein L18a
SNHG5	4.09463e-14	-0.452799	0.344	0.606	1.39029e-09	small nucleolar RNA host gene 5
TCEAL2	5.66279e-15	-0.452899	0.112	0.406	1.92274e-10	transcription elongation factor A like 2
RPS3A	1.03652e-18	-0.459881	0.781	0.83	3.5194e-14	ribosomal protein S3A
F13A1	6.38433e-10	-0.46086	0.2	0.423	2.16774e-05	coagulation factor XIII A chain
RPL3	1.10529e-15	-0.462545	0.719	0.804	3.75292e-11	ribosomal protein L3
CCN2	9.07219e-07	-0.471616	0.375	0.518	0.0308037	cellular communication network factor 2
GAS5	6.25357e-15	-0.475044	0.338	0.608	2.12334e-10	growth arrest specific 5
COMP	2.87215e-13	-0.485868	0.75	0.774	9.75209e-09	cartilage oligomeric matrix protein
FGFBP2	4.54747e-11	-0.489249	0.656	0.724	1.54405e-06	fibroblast growth factor binding protein 2
CHAD	1.6221e-12	-0.493997	0.156	0.423	5.50767e-08	chondroadherin
RPL41	8.26561e-17	-0.517521	0.644	0.812	2.8065e-12	ribosomal protein L41
LINC00632	1.18378e-10	-0.519968	0.294	0.479	4.01939e-06	long intergenic non-protein coding RNA 632
RPL9	4.85497e-23	-0.525484	0.681	0.818	1.64846e-18	ribosomal protein L9
COL9A2	2.47913e-12	-0.53362	0.2	0.438	8.41763e-08	collagen type IX alpha 2 chain
RPS26	1.81853e-18	-0.558387	0.4	0.714	6.17464e-14	ribosomal protein S26
CP	2.49781e-14	-0.561405	0.175	0.469	8.48106e-10	ceruloplasmin
COL2A1	7.44618e-12	-0.569981	0.581	0.694	2.52828e-07	collagen type II alpha 1 chain
APOD	6.75499e-12	-0.578238	0.069	0.319	2.29359e-07	apolipoprotein D
RPL7	1.60286e-22	-0.590564	0.488	0.765	5.44236e-18	ribosomal protein L7
ACAN	9.73136e-17	-0.592882	0.775	0.744	3.30419e-12	aggrecan
COL11A2	2.52554e-18	-0.614182	0.112	0.451	8.5752e-14	collagen type XI alpha 2 chain
FBXO2	4.49881e-19	-0.614755	0.125	0.468	1.52753e-14	F-box protein 2
RPS27	1.71576e-27	-0.640956	0.662	0.819	5.82569e-23	ribosomal protein S27
CLEC3A	6.94055e-15	-0.649702	0.131	0.427	2.3566e-10	C-type lectin domain family 3 member A
MT1G	5.98338e-10	-0.653182	0.469	0.589	2.0316e-05	metallothionein 1G
ITM2A	4.68182e-20	-0.657134	0.188	0.531	1.58967e-15	integral membrane protein 2A
RPL21	3.30107e-28	-0.688632	0.469	0.779	1.12084e-23	ribosomal protein L21
S100A1	9.97555e-18	-0.739057	0.369	0.599	3.3871e-13	S100 calcium binding protein A1
S100B	1.20553e-22	-0.757712	0.281	0.6	4.09325e-18	S100 calcium binding protein B
SLPI	6.80081e-19	-0.785798	0.15	0.48	2.30915e-14	secretory leukocyte peptidase inhibitor
MIA	9.44421e-21	-0.786664	0.325	0.614	3.20669e-16	MIA SH3 domain containing
COL9A3	3.16836e-20	-0.797928	0.169	0.508	1.07578e-15	collagen type IX alpha 3 chain
SERPINA1	8.31295e-27	-0.809879	0.462	0.722	2.82258e-22	serpin family A member 1
ECRG4	8.04311e-17	-0.889599	0.306	0.555	2.73096e-12	ECRG4 augurin precursor
SERPINA3	4.87543e-21	-0.934975	0.138	0.488	1.6554e-16	serpin family A member 3
CNMD	3.28611e-28	-1.02095	0.169	0.585	1.11577e-23	chondromodulin
SNORC	4.04643e-29	-1.17312	0.144	0.572	1.37392e-24	secondary ossification center associated regulator of chondrocyte maturation
Fib-rNP
gene	p_val	avg_log2FC	pct.1	pct.2	p_val_adj	gene_description
SNORC	1.88352e-07	-0.807189	0.328	0.572	0.00639529	secondary ossification center associated regulator of chondrocyte maturation
RPL21	2.73763e-08	-0.488786	0.531	0.779	0.000929534	ribosomal protein L21
MALAT1	3.09828e-07	-0.295124	0.969	0.972	0.0105199	metastasis associated lung adenocarcinoma transcript 1
SLC1A4	9.2189e-07	0.253468	0.375	0.156	0.0313018	solute carrier family 1 member 4
CLCF1	5.72908e-07	0.254589	0.453	0.195	0.0194525	cardiotrophin like cytokine factor 1
SERTAD2	9.61207e-07	0.256566	0.625	0.314	0.0326368	SERTA domain containing 2
TWSG1	1.98304e-07	0.260484	0.719	0.354	0.00673322	twisted gastrulation BMP signaling modulator 1
EFEMP1	1.07884e-14	0.261719	0.359	0.083	3.6631e-10	EGF containing fibulin extracellular matrix protein 1
MT-ND2	1.47003e-06	0.266124	0.984	0.871	0.0499133	mitochondrially encoded NADH:ubiquinone oxidoreductase core subunit 2
KDM6B	1.14076e-06	0.266414	0.672	0.352	0.0387333	lysine demethylase 6B
GCH1	1.43665e-08	0.267689	0.469	0.184	0.000487801	GTP cyclohydrolase 1
PPP1R14C	8.53061e-08	0.269509	0.547	0.241	0.00289648	protein phosphatase 1 regulatory inhibitor subunit 14C
DCN	7.14172e-07	0.269793	0.984	0.878	0.024249	decorin
FBXL3	1.25738e-08	0.270547	0.578	0.25	0.000426931	F-box and leucine rich repeat protein 3
NACA2	2.28187e-17	0.270575	0.281	0.049	7.74787e-13	nascent polypeptide associated complex subunit alpha 2
PTPRC	7.23066e-23	0.274759	0.469	0.087	2.4551e-18	protein tyrosine phosphatase receptor type C
RBM12	1.02743e-06	0.276764	0.422	0.184	0.0348852	RNA binding motif protein 12
MAN1A2	1.17918e-06	0.277739	0.594	0.302	0.0400378	mannosidase alpha class 1A member 2
DNAJA2	2.29642e-07	0.28035	0.75	0.389	0.00779725	DnaJ heat shock protein family (Hsp40) member A2
ZC3H6	2.75423e-08	0.281541	0.406	0.154	0.000935173	zinc finger CCCH-type containing 6
ARL8B	2.52847e-07	0.281608	0.609	0.31	0.00858516	ADP ribosylation factor like GTPase 8B
CDKN2B	1.94535e-16	0.281624	0.469	0.123	6.60524e-12	cyclin dependent kinase inhibitor 2B
SLC19A2	2.00792e-07	0.281784	0.391	0.155	0.00681768	solute carrier family 19 member 2
TRAF3IP2	7.05703e-09	0.287209	0.469	0.187	0.000239614	TRAF3 interacting protein 2
RNF19B	5.26229e-09	0.288254	0.594	0.257	0.000178676	ring finger protein 19B
MARCKSL1	6.31104e-07	0.288255	0.578	0.286	0.0214285	MARCKS like 1
MYO10	3.96349e-07	0.290209	0.469	0.207	0.0134576	myosin X
ATP5A1	8.4194e-21	0.292076	0.312	0.05	2.85872e-16	NA
MT-CO1	3.09806e-07	0.292098	0.984	0.872	0.0105192	mitochondrially encoded cytochrome c oxidase I
NOP16	2.74669e-08	0.293728	0.469	0.197	0.000932612	NOP16 nucleolar protein
CD74	1.87466e-08	0.298809	0.312	0.097	0.000636523	CD74 molecule
NKX3-1	3.49165e-08	0.299045	0.516	0.225	0.00118555	NK3 homeobox 1
EIF2S1	3.72996e-08	0.299346	0.656	0.33	0.00126647	eukaryotic translation initiation factor 2 subunit alpha
BAALC	1.38309e-06	0.299389	0.562	0.285	0.0469616	BAALC binder of MAP3K1 and KLF4
TPST1	1.6513e-07	0.300151	0.516	0.239	0.00560683	tyrosylprotein sulfotransferase 1
PNPLA2	2.09539e-09	0.301315	0.594	0.255	7.11467e-05	patatin like phospholipase domain containing 2
LYAR	9.27633e-10	0.308002	0.5	0.197	3.14968e-05	Ly1 antibody reactive
FOXO1	2.19928e-07	0.311797	0.516	0.24	0.00746743	forkhead box O1
MAFF	3.69582e-07	0.312675	0.734	0.405	0.0125488	MAF bZIP transcription factor F
ATP5B	1.58748e-16	0.315605	0.312	0.06	5.39013e-12	NA
FIBIN	2.09108e-12	0.317122	0.438	0.135	7.10005e-08	fin bud initiation factor homolog
ATP5H	8.74365e-22	0.319312	0.344	0.057	2.96882e-17	NA
PXDC1	6.26604e-09	0.319429	0.641	0.306	0.000212757	PX domain containing 1
DUSP5	1.29449e-08	0.319858	0.531	0.227	0.000439532	dual specificity phosphatase 5
ARF6	3.702e-08	0.32283	0.719	0.378	0.00125698	ADP ribosylation factor 6
FNIP2	1.24733e-06	0.324418	0.562	0.305	0.0423517	folliculin interacting protein 2
WAC	5.31832e-07	0.327276	0.797	0.471	0.0180578	WW domain containing adaptor with coiled-coil
FAM43A	7.20509e-08	0.328271	0.609	0.284	0.00244642	family with sequence similarity 43 member A
OAT	4.38623e-07	0.328346	0.812	0.499	0.014893	ornithine aminotransferase
IER5	1.40596e-06	0.328378	0.766	0.449	0.0477381	immediate early response 5
SLC25A37	9.3833e-07	0.328532	0.828	0.534	0.0318601	solute carrier family 25 member 37
AKR1B1	4.52744e-07	0.330782	0.5	0.237	0.0153725	aldo-keto reductase family 1 member B
KRCC1	3.06964e-13	0.331566	0.594	0.21	1.04227e-08	lysine rich coiled-coil 1
ADAMTS5	2.22226e-20	0.334841	0.359	0.067	7.54547e-16	ADAM metallopeptidase with thrombospondin type 1 motif 5
SGK1	6.45804e-08	0.335595	0.766	0.4	0.00219276	serum/glucocorticoid regulated kinase 1
CBX4	1.40205e-11	0.336315	0.484	0.168	4.76051e-07	chromobox 4
HDGF	4.30728e-10	0.336841	0.703	0.324	1.4625e-05	heparin binding growth factor
TRAM1	1.17374e-06	0.337317	0.859	0.549	0.0398531	translocation associated membrane protein 1
MMP2	6.55809e-12	0.339327	0.375	0.103	2.22674e-07	matrix metallopeptidase 2
ATP5J	1.45975e-19	0.340336	0.328	0.057	4.95642e-15	ATP synthase peripheral stalk subunit F6
LDHA	3.14289e-09	0.345736	0.969	0.806	0.000106714	lactate dehydrogenase A
ATP5L	2.76516e-16	0.3486	0.359	0.077	9.38882e-12	NA
H2AFX	1.18294e-09	0.348921	0.641	0.285	4.01657e-05	NA
ATP5F1	3.98424e-19	0.349723	0.328	0.059	1.35281e-14	NA
PIM1	1.65745e-08	0.352547	0.609	0.288	0.000562772	Pim-1 proto-oncogene, serine/threonine kinase
HBEGF	6.12617e-08	0.353082	0.625	0.307	0.00208008	heparin binding EGF like growth factor
MT-ND3	1.50947e-08	0.353217	0.953	0.842	0.000512525	mitochondrially encoded NADH:ubiquinone oxidoreductase core subunit 3
XBP1	1.91097e-07	0.353255	0.906	0.653	0.00648849	X-box binding protein 1
PPP3CA	1.10622e-06	0.354131	0.797	0.514	0.0375605	protein phosphatase 3 catalytic subunit alpha
FAP	1.54367e-09	0.355999	0.625	0.277	5.24139e-05	fibroblast activation protein alpha
ATP5G3	1.56017e-16	0.356957	0.328	0.066	5.2974e-12	NA
DEFB1	5.37802e-11	0.357616	0.375	0.115	1.82605e-06	defensin beta 1
MLF2	9.56451e-10	0.358258	0.828	0.44	3.24754e-05	myeloid leukemia factor 2
IL1R1	9.54207e-09	0.362012	0.688	0.333	0.000323992	interleukin 1 receptor type 1
PLEKHA1	1.47964e-10	0.363983	0.656	0.301	5.02398e-06	pleckstrin homology domain containing A1
MYC	4.11266e-09	0.364118	0.578	0.253	0.000139641	MYC proto-oncogene, bHLH transcription factor
NNMT	9.97841e-07	0.365035	0.953	0.702	0.0338807	nicotinamide N-methyltransferase
ITGB5	2.66681e-09	0.366283	0.75	0.368	9.05487e-05	integrin subunit beta 5
FN1	6.07249e-07	0.367472	0.984	0.847	0.0206185	fibronectin 1
TNC	7.48839e-15	0.369355	0.594	0.181	2.54261e-10	tenascin C
TGFBI	8.55872e-09	0.371472	0.656	0.309	0.000290603	transforming growth factor beta induced
CERS2	6.13378e-11	0.372427	0.641	0.283	2.08266e-06	ceramide synthase 2
SCARA3	6.06915e-11	0.372673	0.641	0.27	2.06072e-06	scavenger receptor class A member 3
PID1	6.14359e-08	0.373918	0.656	0.35	0.00208599	phosphotyrosine interaction domain containing 1
MFGE8	4.48745e-07	0.374003	0.906	0.617	0.0152367	milk fat globule EGF and factor V/VIII domain containing
CDK2AP1	2.91439e-08	0.374463	0.891	0.514	0.000989553	cyclin dependent kinase 2 associated protein 1
ATP5E	2.73507e-08	0.375859	0.391	0.131	0.000928666	NA
NFIL3	9.49109e-08	0.376958	0.703	0.379	0.00322261	nuclear factor, interleukin 3 regulated
GFPT2	7.77508e-08	0.378422	0.688	0.381	0.00263995	glutamine-fructose-6-phosphate transaminase 2
CEBPD	1.0391e-07	0.378601	0.828	0.471	0.00352816	CCAAT enhancer binding protein delta
TUBA1B	1.54521e-07	0.379212	0.875	0.588	0.0052466	tubulin alpha 1b
MATR3	8.25992e-15	0.38093	0.359	0.082	2.80457e-10	matrin 3
PHLDA1	6.89985e-10	0.384013	0.672	0.3	2.34278e-05	pleckstrin homology like domain family A member 1
CKS2	3.18293e-09	0.38424	0.703	0.334	0.000108073	CDC28 protein kinase regulatory subunit 2
FOXC2	1.49087e-09	0.38445	0.672	0.312	5.0621e-05	forkhead box C2
AES	1.29841e-35	0.388963	0.312	0.033	4.40861e-31	NA
CD44	3.06314e-08	0.389244	0.859	0.524	0.00104006	CD44 molecule (Indian blood group)
PMP22	6.08373e-08	0.392149	0.938	0.642	0.00206567	peripheral myelin protein 22
ZC3H12A	7.71483e-13	0.392933	0.562	0.201	2.61949e-08	zinc finger CCCH-type containing 12A
ELL2	3.91001e-08	0.397295	0.828	0.458	0.0013276	elongation factor for RNA polymerase II 2
ITGAM	5.77592e-89	0.404403	0.562	0.042	1.96116e-84	integrin subunit alpha M
CTSB	8.85273e-09	0.408495	0.891	0.567	0.000300585	cathepsin B
ZFP36	8.07872e-07	0.408663	0.797	0.484	0.0274305	ZFP36 ring finger protein
CXCL2	2.53709e-12	0.410087	0.438	0.13	8.61443e-08	C-X-C motif chemokine ligand 2
MT-ATP8	4.17134e-07	0.412489	0.609	0.316	0.0141634	mitochondrially encoded ATP synthase membrane subunit 8
CD55	1.26039e-07	0.415085	0.906	0.666	0.00427952	CD55 molecule (Cromer blood group)
RGCC	1.21513e-09	0.41753	0.984	0.776	4.12585e-05	regulator of cell cycle
MIR22HG	8.64566e-09	0.41907	0.812	0.459	0.000293555	MIR22 host gene
CBR3	8.36511e-20	0.419927	0.469	0.113	2.84029e-15	carbonyl reductase 3
LBH	4.07742e-12	0.420972	0.766	0.332	1.38445e-07	LBH regulator of WNT signaling pathway
CDKN1A	4.89976e-07	0.422389	0.875	0.58	0.0166367	cyclin dependent kinase inhibitor 1A
NBL1	1.04883e-11	0.424425	0.547	0.207	3.5612e-07	NBL1, DAN family BMP antagonist
ICAM1	7.64755e-09	0.430106	0.578	0.268	0.000259665	intercellular adhesion molecule 1
PNRC2	2.1169e-10	0.434788	0.906	0.544	7.18774e-06	proline rich nuclear receptor coactivator 2
PROCR	7.31089e-15	0.43583	0.609	0.215	2.48234e-10	protein C receptor
CLU	3.66625e-17	0.438994	1	0.889	1.24484e-12	clusterin
SMIM3	4.30985e-13	0.440759	0.438	0.139	1.46336e-08	small integral membrane protein 3
TRIB1	3.38062e-09	0.445829	0.703	0.355	0.000114786	tribbles pseudokinase 1
JUNB	8.43279e-08	0.448756	0.922	0.685	0.00286327	JunB proto-oncogene, AP-1 transcription factor subunit
ANKH	2.80855e-10	0.448761	0.844	0.513	9.53614e-06	ANKH inorganic pyrophosphate transport regulator
ANK3	8.5936e-12	0.454078	0.547	0.208	2.91787e-07	ankyrin 3
SLC7A2	3.76386e-11	0.456778	0.578	0.227	1.27798e-06	solute carrier family 7 member 2
MAP3K8	7.91597e-12	0.461313	0.828	0.402	2.68779e-07	mitogen-activated protein kinase kinase kinase 8
RND3	2.54096e-09	0.463631	0.734	0.397	8.62759e-05	Rho family GTPase 3
SERPINE2	6.40936e-09	0.466075	0.984	0.674	0.000217623	serpin family E member 2
ALDOA	7.9582e-14	0.467381	0.531	0.183	2.70213e-09	aldolase, fructose-bisphosphate A
ZFAND5	2.56279e-10	0.470788	0.938	0.602	8.70171e-06	zinc finger AN1-type containing 5
GLRX	1.96199e-11	0.473316	0.719	0.33	6.66173e-07	glutaredoxin
PLK2	1.49747e-09	0.477843	0.609	0.285	5.0845e-05	polo like kinase 2
SLC39A14	2.57731e-10	0.504705	0.891	0.554	8.75101e-06	solute carrier family 39 member 14
LIF	2.55682e-15	0.507044	0.531	0.166	8.68144e-11	LIF interleukin 6 family cytokine
AC010422.3	1.15758e-51	0.510397	0.375	0.033	3.93044e-47	NA
ATP5G2	3.32151e-22	0.512495	0.406	0.077	1.12779e-17	NA
RETREG1	1.48454e-14	0.521051	0.797	0.374	5.0406e-10	reticulophagy regulator 1
HMOX1	2.61412e-09	0.530752	0.812	0.454	8.87598e-05	heme oxygenase 1
TNFAIP6	5.39721e-08	0.532542	0.625	0.325	0.00183257	TNF alpha induced protein 6
SOD2	3.17907e-11	0.540037	0.953	0.72	1.07942e-06	superoxide dismutase 2
ANGPTL4	5.31265e-08	0.541803	0.578	0.303	0.00180386	angiopoietin like 4
INHBA	4.32696e-07	0.54527	0.766	0.565	0.0146917	inhibin subunit beta A
GLUL	3.36058e-11	0.548597	0.812	0.416	1.14105e-06	glutamate-ammonia ligase
ZNF90	8.8798e-31	0.555375	0.453	0.073	3.01505e-26	zinc finger protein 90
NFKBIZ	3.77898e-12	0.558276	0.828	0.414	1.28311e-07	NFKB inhibitor zeta
COL3A1	8.43269e-13	0.56579	0.938	0.5	2.86323e-08	collagen type III alpha 1 chain
GALNT15	5.09131e-10	0.569355	0.453	0.182	1.7287e-05	polypeptide N-acetylgalactosaminyltransferase 15
NBEAL1	1.46339e-10	0.570634	0.516	0.22	4.96881e-06	neurobeachin like 1
COL1A2	3.45654e-12	0.57449	0.906	0.533	1.17364e-07	collagen type I alpha 2 chain
GPX3	1.19251e-09	0.574791	0.906	0.618	4.04904e-05	glutathione peroxidase 3
ERRFI1	4.20643e-12	0.577803	0.859	0.462	1.42825e-07	ERBB receptor feedback inhibitor 1
LRRC75A	6.42053e-11	0.57786	0.594	0.272	2.18003e-06	leucine rich repeat containing 75A
RCAN1	2.5342e-10	0.58434	0.75	0.415	8.60461e-06	regulator of calcineurin 1
TUBA1C	1.43663e-14	0.586742	0.922	0.497	4.87795e-10	tubulin alpha 1c
CYR61	3.38041e-07	0.591644	0.469	0.218	0.0114778	cellular communication network factor 1
CDR1	5.75969e-14	0.598807	0.5	0.164	1.95564e-09	cerebellar degeneration related 1
SOD3	4.03555e-14	0.607455	0.906	0.566	1.37023e-09	superoxide dismutase 3
C11orf96	3.94096e-11	0.608812	0.953	0.585	1.33811e-06	chromosome 11 open reading frame 96
CDO1	1.93249e-13	0.609099	0.797	0.416	6.56159e-09	cysteine dioxygenase type 1
NFKBIA	3.0843e-15	0.643158	0.969	0.602	1.04724e-10	NFKB inhibitor alpha
ACKR3	4.33184e-14	0.646187	0.719	0.332	1.47083e-09	atypical chemokine receptor 3
HTRA1	1.67026e-18	0.65008	0.984	0.733	5.6712e-14	HtrA serine peptidase 1
AC112491.1	9.72477e-27	0.656302	0.469	0.088	3.30195e-22	NA
CTGF	7.31685e-07	0.676624	0.469	0.239	0.0248436	NA
BMP2	4.6173e-19	0.70403	0.75	0.275	1.56776e-14	bone morphogenetic protein 2
ASPN	5.22545e-20	0.756086	0.703	0.228	1.77425e-15	asporin
CRTAC1	1.4269e-17	0.756837	0.797	0.359	4.8449e-13	cartilage acidic protein 1
MMP3	4.14038e-13	0.771468	0.781	0.38	1.40582e-08	matrix metallopeptidase 3
IER3	1.2375e-19	0.864444	0.938	0.561	4.2018e-15	immediate early response 3
COL1A1	1.04374e-48	0.879371	1	0.202	3.5439e-44	collagen type I alpha 1 chain
CHI3L2	2.53934e-20	0.938206	0.922	0.422	8.62207e-16	chitinase 3 like 2
Fib-N
gene	p_val	avg_log2FC	pct.1	pct.2	p_val_adj	gene_description
S100A8	0	2.06986	0.962	0.113	0	S100 calcium binding protein A8
ALOX5AP	0	1.74867	0.943	0.107	0	arachidonate 5-lipoxygenase activating protein
S100A9	0	1.74274	0.844	0.084	0	S100 calcium binding protein A9
LCP1	0	1.73885	0.969	0.11	0	lymphocyte cytosolic protein 1
C5AR1	0	1.66724	0.874	0.107	0	complement C5a receptor 1
AC245128.3	0	1.66617	0.861	0.072	0	NA
LYZ	0	1.64053	0.784	0.093	0	lysozyme
BASP1	0	1.56575	0.922	0.186	0	brain abundant membrane attached signal protein 1
SRGN	0	1.53615	0.951	0.32	0	serglycin
BCL2A1	0	1.50243	0.876	0.141	0	BCL2 related protein A1
RAC2	0	1.47692	0.836	0.091	0	Rac family small GTPase 2
MNDA	0	1.45456	0.814	0.079	0	myeloid cell nuclear differentiation antigen
LTF	0	1.45393	0.486	0.051	0	lactotransferrin
HCLS1	0	1.43598	0.811	0.086	0	hematopoietic cell-specific Lyn substrate 1
S100P	0	1.43161	0.77	0.07	0	S100 calcium binding protein P
PTPRC	0	1.43109	0.884	0.084	0	protein tyrosine phosphatase receptor type C
G0S2	0	1.42612	0.716	0.175	0	G0/G1 switch 2
PLEK	0	1.42138	0.776	0.09	0	pleckstrin
GCA	0	1.40887	0.794	0.12	0	grancalcin
S100A12	0	1.40161	0.594	0.047	0	S100 calcium binding protein A12
CTSS	0	1.37209	0.816	0.117	0	cathepsin S
FCER1G	0	1.34743	0.751	0.085	0	Fc epsilon receptor Ig
CXCL8	1.07514e-282	1.34359	0.724	0.227	3.65053e-278	C-X-C motif chemokine ligand 8
FGR	0	1.34273	0.723	0.067	0	FGR proto-oncogene, Src family tyrosine kinase
SAMSN1	0	1.33781	0.736	0.075	0	SAM domain, SH3 domain and nuclear localization signals 1
PGLYRP1	0	1.3356	0.57	0.037	0	peptidoglycan recognition protein 1
CSF3R	0	1.31115	0.736	0.069	0	colony stimulating factor 3 receptor
EVI2B	0	1.30987	0.76	0.084	0	ecotropic viral integration site 2B
NCF2	0	1.29918	0.74	0.07	0	neutrophil cytosolic factor 2
ARG1	0	1.29499	0.617	0.039	0	arginase 1
TYROBP	0	1.29341	0.738	0.073	0	transmembrane immune signaling adaptor TYROBP
ITGB2	0	1.28879	0.69	0.072	0	integrin subunit beta 2
ARHGDIB	0	1.28142	0.772	0.17	0	Rho GDP dissociation inhibitor beta
SELL	0	1.27099	0.634	0.063	0	selectin L
CYBB	0	1.26163	0.525	0.046	0	cytochrome b-245 beta chain
FPR1	0	1.25541	0.66	0.064	0	formyl peptide receptor 1
LAPTM5	0	1.24485	0.732	0.101	0	lysosomal protein transmembrane 5
SMAP2	0	1.24007	0.735	0.145	0	small ArfGAP2
DOK3	0	1.22267	0.668	0.054	0	docking protein 3
MCEMP1	0	1.22048	0.654	0.047	0	mast cell expressed membrane protein 1
SLA	0	1.21301	0.652	0.055	0	Src like adaptor
CD53	0	1.20186	0.691	0.072	0	CD53 molecule
CRISP3	0	1.19977	0.477	0.024	0	cysteine rich secretory protein 3
CNN2	0	1.19014	0.675	0.112	0	calponin 2
CAMP	0	1.18299	0.408	0.029	0	cathelicidin antimicrobial peptide
FCGR3B	0	1.17582	0.571	0.052	0	Fc gamma receptor IIIb
CLEC4E	0	1.14873	0.602	0.056	0	C-type lectin domain family 4 member E
MMP9	0	1.1486	0.455	0.047	0	matrix metallopeptidase 9
MXD1	1.93132e-303	1.144	0.811	0.33	6.55761e-299	MAX dimerization protein 1
EMB	0	1.13981	0.549	0.049	0	embigin
SLC2A3	0	1.13173	0.667	0.153	0	solute carrier family 2 member 3
RNF149	0	1.1294	0.754	0.265	0	ring finger protein 149
CXCR4	0	1.11094	0.607	0.078	0	C-X-C motif chemokine receptor 4
MEGF9	0	1.09315	0.62	0.098	0	multiple EGF like domains 9
PADI4	0	1.08172	0.537	0.032	0	peptidyl arginine deiminase 4
APMAP	3.72509e-248	1.08095	0.631	0.217	1.26482e-243	adipocyte plasma membrane associated protein
ITGAM	0	1.08046	0.561	0.04	0	integrin subunit alpha M
NAMPT	3.74234e-160	1.07402	0.735	0.458	1.27068e-155	nicotinamide phosphoribosyltransferase
PPP1R18	0	1.07233	0.663	0.187	0	protein phosphatase 1 regulatory subunit 18
CYP4F3	0	1.06541	0.57	0.041	0	cytochrome P450 family 4 subfamily F member 3
OLR1	0	1.06005	0.467	0.042	0	oxidized low density lipoprotein receptor 1
AQP9	0	1.05674	0.47	0.056	0	aquaporin 9
COL1A1	0	1.05359	1	0.2	0	collagen type I alpha 1 chain
VNN2	0	1.04453	0.486	0.048	0	vanin 2
CKAP4	5.44588e-216	1.03807	0.75	0.4	1.84909e-211	cytoskeleton associated protein 4
RASSF5	0	1.03265	0.572	0.063	0	Ras association domain family member 5
RTN3	5.41655e-230	1.02776	0.764	0.396	1.83913e-225	reticulon 3
ATP5E	0	1.02279	0.664	0.129	0	NA
IL1R2	0	1.02271	0.484	0.048	0	interleukin 1 receptor type 2
GMFG	0	1.01669	0.593	0.082	0	glia maturation factor gamma
ANP32A	2.51801e-220	1.00013	0.706	0.315	8.54966e-216	acidic nuclear phosphoprotein 32 family member A
ARRB2	0	0.998371	0.555	0.067	0	arrestin beta 2
RASSF2	0	0.995353	0.516	0.045	0	Ras association domain family member 2
LCP2	0	0.994854	0.544	0.058	0	lymphocyte cytosolic protein 2
HLA-E	7.2833e-282	0.99427	0.911	0.596	2.47297e-277	major histocompatibility complex, class I, E
MMP8	0	0.992109	0.369	0.02	0	matrix metallopeptidase 8
HMGB2	4.63495e-181	0.984029	0.754	0.468	1.57375e-176	high mobility group box 2
PLBD1	8.34021e-238	0.979816	0.533	0.152	2.83183e-233	phospholipase B domain containing 1
HLA-B	0	0.978604	0.981	0.762	0	major histocompatibility complex, class I, B
VASP	1.19466e-230	0.978363	0.69	0.28	4.05634e-226	vasodilator stimulated phosphoprotein
IRAK3	0	0.97647	0.556	0.093	0	interleukin 1 receptor associated kinase 3
RGS2	2.26722e-154	0.975973	0.724	0.442	7.69811e-150	regulator of G protein signaling 2
LYN	0	0.975709	0.589	0.111	0	LYN proto-oncogene, Src family tyrosine kinase
IFITM2	8.62276e-291	0.974776	0.952	0.651	2.92777e-286	interferon induced transmembrane protein 2
CLEC12A	0	0.97093	0.49	0.038	0	C-type lectin domain family 12 member A
SDCBP	3.92181e-262	0.967573	0.877	0.571	1.33161e-257	syndecan binding protein
PAG1	0	0.95705	0.492	0.082	0	phosphoprotein membrane anchor with glycosphingolipid microdomains 1
MYH9	5.9373e-199	0.941808	0.682	0.313	2.01595e-194	myosin heavy chain 9
ARHGAP9	0	0.940973	0.504	0.042	0	Rho GTPase activating protein 9
RAB27A	1.13747e-255	0.940705	0.546	0.149	3.86216e-251	RAB27A, member RAS oncogene family
LBR	2.27157e-301	0.940589	0.548	0.128	7.71288e-297	lamin B receptor
LITAF	5.99455e-228	0.939271	0.869	0.588	2.03539e-223	lipopolysaccharide induced TNF factor
EFHD2	4.46975e-225	0.93836	0.624	0.225	1.51766e-220	EF-hand domain family member D2
SERPINB1	3.04491e-166	0.938197	0.686	0.372	1.03387e-161	serpin family B member 1
TNFAIP3	3.32931e-169	0.929087	0.481	0.148	1.13044e-164	TNF alpha induced protein 3
SPI1	0	0.927891	0.5	0.045	0	Spi-1 proto-oncogene
RHOG	3.01524e-208	0.927534	0.585	0.206	1.0238e-203	ras homolog family member G
AC026785.2	0	0.925152	0.504	0.085	0	NA
COTL1	1.34562e-232	0.922224	0.582	0.186	4.56891e-228	coactosin like F-actin binding protein 1
TMSB4X	1.38773e-293	0.922006	0.97	0.713	4.7119e-289	thymosin beta 4 X-linked
FAM107B	3.78139e-173	0.916659	0.628	0.284	1.28393e-168	family with sequence similarity 107 member B
ACTR3	4.32607e-216	0.914912	0.792	0.474	1.46887e-211	actin related protein 3
WAS	0	0.908788	0.495	0.044	0	WASP actin nucleation promoting factor
ANXA3	0	0.908376	0.443	0.03	0	annexin A3
STX3	6.55226e-305	0.903842	0.526	0.116	2.22475e-300	syntaxin 3
FGD4	0	0.90176	0.48	0.069	0	FYVE, RhoGEF and PH domain containing 4
FAM49B	2.23717e-248	0.899934	0.555	0.156	7.59609e-244	CYFIP related Rac1 interactor B
FCN1	0	0.898014	0.432	0.036	0	ficolin 1
CD24	0	0.895398	0.411	0.05	0	CD24 molecule
PTPRE	5.44447e-183	0.894875	0.624	0.262	1.84862e-178	protein tyrosine phosphatase receptor type E
FYB1	7.66596e-210	0.891225	0.538	0.162	2.6029e-205	FYN binding protein 1
PLAU	5.98746e-228	0.885459	0.407	0.086	2.03298e-223	plasminogen activator, urokinase
GPSM3	0	0.876129	0.474	0.047	0	G protein signaling modulator 3
RFLNB	1.80421e-166	0.875017	0.536	0.206	6.126e-162	refilin B
PFN1	7.24767e-242	0.869759	0.87	0.696	2.46087e-237	profilin 1
STK4	1.37952e-182	0.868318	0.551	0.2	4.68402e-178	serine/threonine kinase 4
SORL1	0	0.867489	0.485	0.075	0	sortilin related receptor 1
CSTA	0	0.866783	0.455	0.037	0	cystatin A
DAZAP2	5.13785e-176	0.865304	0.732	0.442	1.74451e-171	DAZ associated protein 2
IL2RG	0	0.864509	0.439	0.039	0	interleukin 2 receptor subunit gamma
IL1B	5.0742e-206	0.857074	0.337	0.062	1.72289e-201	interleukin 1 beta
ACTR2	2.22337e-157	0.850571	0.717	0.441	7.54922e-153	actin related protein 2
PYGL	1.91072e-153	0.849926	0.551	0.233	6.48768e-149	glycogen phosphorylase L
PLAUR	1.17784e-116	0.848411	0.701	0.476	3.99924e-112	plasminogen activator, urokinase receptor
BPI	0	0.845307	0.395	0.05	0	bactericidal permeability increasing protein
CXCL1	4.00413e-293	0.844331	0.378	0.059	1.35956e-288	C-X-C motif chemokine ligand 1
HECA	5.06208e-189	0.837214	0.542	0.183	1.71878e-184	hdc homolog, cell cycle regulator
ARPC5	3.57847e-160	0.837117	0.743	0.516	1.21504e-155	actin related protein 2/3 complex subunit 5
TNFRSF1B	0	0.834316	0.443	0.055	0	TNF receptor superfamily member 1B
B4GALT5	1.18073e-187	0.831327	0.48	0.144	4.00904e-183	beta-1,4-galactosyltransferase 5
CFLAR	2.30362e-142	0.831055	0.589	0.274	7.82172e-138	CASP8 and FADD like apoptosis regulator
PHF20L1	3.69926e-131	0.828746	0.557	0.266	1.25605e-126	PHD finger protein 20 like 1
RILPL2	6.78162e-126	0.827835	0.582	0.302	2.30263e-121	Rab interacting lysosomal protein like 2
MARCKS	1.05249e-126	0.826139	0.546	0.242	3.57363e-122	myristoylated alanine rich protein kinase C substrate
MSL1	1.63091e-157	0.822608	0.548	0.218	5.53758e-153	MSL complex subunit 1
CLEC4D	0	0.821852	0.406	0.022	0	C-type lectin domain family 4 member D
RAB31	1.83466e-147	0.821754	0.551	0.232	6.22939e-143	RAB31, member RAS oncogene family
CMTM6	8.01331e-153	0.81451	0.575	0.254	2.72084e-148	CKLF like MARVEL transmembrane domain containing 6
LASP1	1.02865e-176	0.813848	0.514	0.176	3.49269e-172	LIM and SH3 protein 1
CXCR2	0	0.813823	0.377	0.034	0	C-X-C motif chemokine receptor 2
CEACAM8	0	0.809679	0.31	0.023	0	CEA cell adhesion molecule 8
IVNS1ABP	3.94853e-173	0.808669	0.816	0.569	1.34068e-168	influenza virus NS1A binding protein
TPM3	3.39576e-170	0.806152	0.779	0.543	1.153e-165	tropomyosin 3
PNPLA2	9.32483e-128	0.805004	0.537	0.254	3.16615e-123	patatin like phospholipase domain containing 2
CSGALNACT2	2.91122e-120	0.79661	0.583	0.313	9.88477e-116	chondroitin sulfate N-acetylgalactosaminyltransferase 2
CDA	0	0.794594	0.407	0.05	0	cytidine deaminase
ACSL1	2.43015e-132	0.794405	0.473	0.178	8.25132e-128	acyl-CoA synthetase long chain family member 1
TMEM170B	0	0.790624	0.395	0.034	0	transmembrane protein 170B
MGAM	0	0.788406	0.384	0.025	0	maltase-glucoamylase
QPCT	0	0.78604	0.408	0.038	0	glutaminyl-peptide cyclotransferase
PPP2R5A	5.65037e-158	0.785471	0.471	0.161	1.91853e-153	protein phosphatase 2 regulatory subunit B'alpha
RXRA	3.79597e-149	0.78492	0.48	0.172	1.28888e-144	retinoid X receptor alpha
ROCK1	7.02412e-119	0.782027	0.631	0.386	2.38497e-114	Rho associated coiled-coil containing protein kinase 1
RIPOR2	0	0.780336	0.369	0.042	0	RHO family interacting cell polarization regulator 2
MCL1	2.44029e-217	0.777626	0.904	0.708	8.28575e-213	MCL1 apoptosis regulator, BCL2 family member
IRS2	2.58162e-106	0.775508	0.568	0.307	8.76565e-102	insulin receptor substrate 2
SKAP2	1.80659e-118	0.772942	0.518	0.242	6.1341e-114	src kinase associated phosphoprotein 2
HCAR2	0	0.771068	0.318	0.038	0	hydroxycarboxylic acid receptor 2
BST1	0	0.769021	0.403	0.04	0	bone marrow stromal cell antigen 1
THEMIS2	0	0.768724	0.389	0.043	0	thymocyte selection associated family member 2
USP10	3.04713e-94	0.768439	0.473	0.232	1.03462e-89	ubiquitin specific peptidase 10
ZC3H12A	1.93188e-101	0.765346	0.454	0.2	6.5595e-97	zinc finger CCCH-type containing 12A
FOSL2	1.7486e-108	0.761327	0.518	0.251	5.93721e-104	FOS like 2, AP-1 transcription factor subunit
RAB3D	0	0.753955	0.396	0.036	0	RAB3D, member RAS oncogene family
GRK2	3.02009e-239	0.753435	0.415	0.088	1.02544e-234	G protein-coupled receptor kinase 2
GPR65	0	0.75334	0.329	0.034	0	G protein-coupled receptor 65
ADAM8	0	0.753267	0.376	0.035	0	ADAM metallopeptidase domain 8
HLA-C	0	0.752796	0.975	0.806	0	major histocompatibility complex, class I, C
STK17B	7.82876e-151	0.752704	0.458	0.15	2.65818e-146	serine/threonine kinase 17b
CELF2	0	0.750585	0.413	0.062	0	CUGBP Elav-like family member 2
LILRB2	0	0.750547	0.383	0.03	0	leukocyte immunoglobulin like receptor B2
CD177	0	0.750261	0.276	0.02	0	CD177 molecule
PFKFB3	1.74748e-118	0.748613	0.501	0.219	5.93341e-114	6-phosphofructo-2-kinase/fructose-2,6-biphosphatase 3
CAPZA1	3.58266e-105	0.746312	0.577	0.334	1.21646e-100	capping actin protein of muscle Z-line subunit alpha 1
MAPKAPK2	4.87952e-98	0.742418	0.553	0.323	1.65679e-93	MAPK activated protein kinase 2
YPEL5	1.39294e-137	0.735142	0.754	0.559	4.72959e-133	yippee like 5
MAP3K2	1.59859e-93	0.73336	0.538	0.303	5.42785e-89	mitogen-activated protein kinase kinase kinase 2
ZFP36	1.23133e-118	0.732687	0.747	0.483	4.18087e-114	ZFP36 ring finger protein
PRKCD	4.94309e-254	0.73107	0.407	0.081	1.67838e-249	protein kinase C delta
ARHGAP30	0	0.729991	0.376	0.031	0	Rho GTPase activating protein 30
MYO1F	0	0.726557	0.383	0.036	0	myosin IF
ALDOA	7.92735e-135	0.72452	0.481	0.182	2.69165e-130	aldolase, fructose-bisphosphate A
IL17RA	1.16799e-248	0.723993	0.398	0.078	3.96581e-244	interleukin 17 receptor A
LRG1	0	0.720835	0.352	0.031	0	leucine rich alpha-2-glycoprotein 1
BIN2	0	0.719414	0.376	0.034	0	bridging integrator 2
STK38	1.44777e-223	0.718656	0.402	0.087	4.91574e-219	serine/threonine kinase 38
NABP1	2.82997e-93	0.713538	0.378	0.147	9.60886e-89	nucleic acid binding protein 1
SYAP1	9.84854e-67	0.712502	0.57	0.423	3.34397e-62	synapse associated protein 1
PGD	1.72302e-131	0.712149	0.43	0.15	5.85036e-127	phosphogluconate dehydrogenase
BAZ1A	9.77122e-94	0.711799	0.585	0.363	3.31772e-89	bromodomain adjacent to zinc finger domain 1A
PTGS2	3.57649e-61	0.710227	0.512	0.32	1.21436e-56	prostaglandin-endoperoxide synthase 2
LCN2	1.81592e-144	0.708337	0.31	0.073	6.16577e-140	lipocalin 2
CYSTM1	1.06952e-97	0.704914	0.63	0.456	3.63144e-93	cysteine rich transmembrane module containing 1
PPP1R12A	3.11928e-90	0.704712	0.542	0.316	1.05912e-85	protein phosphatase 1 regulatory subunit 12A
IGSF6	0	0.704576	0.34	0.034	0	immunoglobulin superfamily member 6
SMCHD1	4.57289e-72	0.702842	0.475	0.267	1.55268e-67	structural maintenance of chromosomes flexible hinge domain containing 1
CEACAM1	0	0.70266	0.313	0.018	0	CEA cell adhesion molecule 1
CDKN2D	6.55605e-109	0.700134	0.44	0.181	2.22604e-104	cyclin dependent kinase inhibitor 2D
FKBP1A	5.80213e-87	0.699905	0.598	0.425	1.97006e-82	FKBP prolyl isomerase 1A
PTK2B	0	0.694557	0.373	0.043	0	protein tyrosine kinase 2 beta
NCF4	0	0.69228	0.358	0.031	0	neutrophil cytosolic factor 4
LRRK2	0	0.69104	0.325	0.041	0	leucine rich repeat kinase 2
IL18R1	0	0.689739	0.32	0.029	0	interleukin 18 receptor 1
JOSD1	8.13821e-76	0.689081	0.433	0.219	2.76325e-71	Josephin domain containing 1
GRB2	6.0518e-87	0.687788	0.536	0.313	2.05483e-82	growth factor receptor bound protein 2
GLUL	2.81127e-74	0.684142	0.6	0.416	9.54538e-70	glutamate-ammonia ligase
MAN2A2	2.23526e-218	0.683858	0.374	0.077	7.58959e-214	mannosidase alpha class 2A member 2
FRAT2	3.25305e-195	0.683583	0.355	0.077	1.10454e-190	FRAT regulator of WNT signaling pathway 2
PPIF	6.29883e-36	0.682841	0.322	0.185	2.1387e-31	peptidylprolyl isomerase F
ITPRIP	2.28713e-103	0.679702	0.421	0.168	7.76573e-99	inositol 1,4,5-trisphosphate receptor interacting protein
CHD1	1.78276e-67	0.679156	0.56	0.394	6.05318e-63	chromodomain helicase DNA binding protein 1
GYG1	5.40084e-99	0.678304	0.408	0.167	1.8338e-94	glycogenin 1
NR4A3	4.42645e-61	0.676125	0.421	0.226	1.50296e-56	nuclear receptor subfamily 4 group A member 3
CPD	7.4679e-81	0.675325	0.402	0.179	2.53565e-76	carboxypeptidase D
LTA4H	1.82126e-56	0.675042	0.391	0.218	6.18391e-52	leukotriene A4 hydrolase
MID1IP1	7.34909e-104	0.674628	0.385	0.143	2.49531e-99	MID1 interacting protein 1
WIPF1	2.09498e-106	0.670927	0.434	0.175	7.11329e-102	WAS/WASL interacting protein family member 1
MAP4K4	4.59934e-76	0.669491	0.48	0.265	1.56166e-71	mitogen-activated protein kinase kinase kinase kinase 4
CFL1	2.77149e-196	0.66939	0.854	0.775	9.41031e-192	cofilin 1
SAT1	1.39487e-157	0.666784	0.896	0.79	4.73616e-153	spermidine/spermine N1-acetyltransferase 1
SYK	0	0.666352	0.339	0.032	0	spleen associated tyrosine kinase
CARD16	0	0.665615	0.333	0.04	0	caspase recruitment domain family member 16
TKT	6.63077e-68	0.663807	0.555	0.398	2.25141e-63	transketolase
CDC42EP3	4.23425e-63	0.662585	0.432	0.238	1.4377e-58	CDC42 effector protein 3
RTFDC1	0	0.661705	0.362	0.051	0	NA
PLXNC1	0	0.660066	0.328	0.035	0	plexin C1
MME	1.58664e-276	0.659681	0.276	0.034	5.38728e-272	membrane metalloendopeptidase
ATP11B	2.10046e-123	0.658149	0.408	0.141	7.13189e-119	ATPase phospholipid transporting 11B (putative)
OSM	1.65962e-305	0.65503	0.283	0.033	5.63508e-301	oncostatin M
C1orf162	0	0.654237	0.343	0.036	0	chromosome 1 open reading frame 162
CXCR1	0	0.653177	0.313	0.024	0	C-X-C motif chemokine receptor 1
HLA-A	1.34241e-264	0.65299	0.954	0.817	4.55801e-260	major histocompatibility complex, class I, A
MBP	7.45705e-87	0.650932	0.43	0.197	2.53197e-82	myelin basic protein
C3AR1	0	0.65089	0.31	0.019	0	complement C3a receptor 1
TRIB1	9.8464e-74	0.647347	0.563	0.355	3.34325e-69	tribbles pseudokinase 1
PAK1	6.27667e-188	0.646857	0.35	0.076	2.13118e-183	p21 (RAC1) activated kinase 1
RGS19	4.82474e-298	0.646109	0.346	0.051	1.63819e-293	regulator of G protein signaling 19
TMEM154	3.78845e-156	0.645987	0.337	0.081	1.28633e-151	transmembrane protein 154
SIRPB1	0	0.642377	0.314	0.029	0	signal regulatory protein beta 1
SOD2	6.75779e-133	0.64022	0.919	0.719	2.29454e-128	superoxide dismutase 2
ADD3	4.86048e-98	0.6393	0.439	0.187	1.65033e-93	adducin 3
ASAH1	1.46634e-66	0.634013	0.556	0.41	4.9788e-62	N-acylsphingosine amidohydrolase 1
DEDD2	6.47789e-101	0.63329	0.376	0.136	2.1995e-96	death effector domain containing 2
TMCC3	0	0.633187	0.281	0.027	0	transmembrane and coiled-coil domain family 3
VSIR	5.24151e-62	0.631534	0.396	0.208	1.7797e-57	V-set immunoregulatory receptor
TAGAP	5.44506e-289	0.627758	0.288	0.036	1.84881e-284	T cell activation RhoGTPase activating protein
GNG2	7.54988e-129	0.627638	0.343	0.098	2.56349e-124	G protein subunit gamma 2
H2AFY	2.41405e-66	0.626439	0.512	0.334	8.19668e-62	NA
WAC	1.27804e-79	0.626351	0.619	0.471	4.33944e-75	WW domain containing adaptor with coiled-coil
YWHAZ	3.6124e-181	0.625071	0.863	0.767	1.22655e-176	tyrosine 3-monooxygenase/tryptophan 5-monooxygenase activation protein zeta
RAB7A	9.24582e-103	0.62477	0.72	0.597	3.13933e-98	RAB7A, member RAS oncogene family
MT-ATP8	7.2894e-72	0.62409	0.537	0.315	2.47504e-67	mitochondrially encoded ATP synthase membrane subunit 8
MT-ND6	4.7821e-77	0.623981	0.613	0.351	1.62371e-72	mitochondrially encoded NADH:ubiquinone oxidoreductase core subunit 6
CSF2RB	0	0.621896	0.307	0.027	0	colony stimulating factor 2 receptor subunit beta
EP300	4.31494e-78	0.621643	0.423	0.203	1.46509e-73	E1A binding protein p300
PTBP3	1.67003e-65	0.621266	0.477	0.289	5.67041e-61	polypyrimidine tract binding protein 3
SNX10	1.99674e-248	0.617488	0.321	0.051	6.77975e-244	sorting nexin 10
WDR26	1.1087e-88	0.617235	0.429	0.19	3.76449e-84	WD repeat domain 26
INPP5D	0	0.611673	0.301	0.03	0	inositol polyphosphate-5-phosphatase D
GPR160	0	0.611626	0.317	0.025	0	G protein-coupled receptor 160
NBN	7.49165e-52	0.610661	0.362	0.19	2.54372e-47	nibrin
PTP4A2	2.92408e-73	0.608963	0.616	0.496	9.92843e-69	protein tyrosine phosphatase 4A2
SLC11A1	2.19382e-240	0.608249	0.28	0.04	7.4489e-236	solute carrier family 11 member 1
KDM6B	1.9153e-57	0.607433	0.515	0.351	6.50321e-53	lysine demethylase 6B
ACTB	0	0.606478	0.993	0.94	0	actin beta
ATP6V1B2	5.53051e-65	0.606235	0.406	0.208	1.87783e-60	ATPase H+ transporting V1 subunit B2
CBL	9.45655e-183	0.605649	0.325	0.068	3.21088e-178	Cbl proto-oncogene
PREX1	7.938e-77	0.605329	0.363	0.152	2.69527e-72	phosphatidylinositol-3,4,5-trisphosphate dependent Rac exchange factor 1
MAPK14	2.85647e-72	0.602074	0.425	0.215	9.69884e-68	mitogen-activated protein kinase 14
PROK2	2.48879e-232	0.600757	0.251	0.033	8.45045e-228	prokineticin 2
CD55	7.47353e-117	0.600447	0.847	0.665	2.53756e-112	CD55 molecule (Cromer blood group)
OXSR1	3.66565e-71	0.600208	0.343	0.144	1.24464e-66	oxidative stress responsive kinase 1
SEC14L1	8.28607e-57	0.60016	0.413	0.235	2.81345e-52	SEC14 like lipid binding 1
PRKCB	0	0.600041	0.299	0.03	0	protein kinase C beta
TMEM71	0	0.599274	0.287	0.029	0	transmembrane protein 71
HCK	0	0.597691	0.288	0.024	0	HCK proto-oncogene, Src family tyrosine kinase
PTAFR	0	0.596225	0.276	0.023	0	platelet activating factor receptor
RABGEF1	3.24835e-60	0.595214	0.467	0.291	1.10295e-55	RAB guanine nucleotide exchange factor 1
TREM1	1.12203e-58	0.593022	0.316	0.138	3.80974e-54	triggering receptor expressed on myeloid cells 1
RASSF3	1.06553e-191	0.592986	0.313	0.06	3.6179e-187	Ras association domain family member 3
YWHAB	4.40961e-81	0.59144	0.667	0.592	1.49724e-76	tyrosine 3-monooxygenase/tryptophan 5-monooxygenase activation protein beta
FMNL1	0	0.591408	0.299	0.035	0	formin like 1
YPEL3	4.21232e-54	0.585728	0.41	0.235	1.43025e-49	yippee like 3
TFDP1	3.07861e-72	0.583883	0.369	0.163	1.04531e-67	transcription factor Dp-1
IRF2BP2	1.71758e-51	0.582987	0.503	0.353	5.83189e-47	interferon regulatory factor 2 binding protein 2
REL	5.70988e-52	0.581921	0.396	0.22	1.93873e-47	REL proto-oncogene, NF-kB subunit
MX2	4.47586e-271	0.579473	0.257	0.031	1.51973e-266	MX dynamin like GTPase 2
IL6R	2.04156e-66	0.578389	0.376	0.177	6.93191e-62	interleukin 6 receptor
HK2	7.00693e-107	0.578179	0.331	0.104	2.37913e-102	hexokinase 2
PRR13	2.82761e-57	0.576202	0.519	0.377	9.60088e-53	proline rich 13
AGTPBP1	2.91996e-210	0.575839	0.309	0.055	9.91443e-206	ATP/GTP binding carboxypeptidase 1
GNAI3	3.4974e-58	0.57493	0.537	0.4	1.18751e-53	G protein subunit alpha i3
SLC6A6	7.09258e-175	0.573552	0.302	0.061	2.40822e-170	solute carrier family 6 member 6
ATG3	5.81453e-45	0.572971	0.418	0.272	1.97427e-40	autophagy related 3
STX11	1.30192e-112	0.567486	0.306	0.086	4.42053e-108	syntaxin 11
STOM	1.25271e-31	0.566227	0.381	0.269	4.25346e-27	stomatin
PIK3R5	0	0.566012	0.296	0.024	0	phosphoinositide-3-kinase regulatory subunit 5
NDEL1	3.35377e-38	0.564927	0.411	0.284	1.13874e-33	nudE neurodevelopment protein 1 like 1
MAPK1	6.01512e-73	0.56262	0.372	0.166	2.04237e-68	mitogen-activated protein kinase 1
TXNIP	5.45611e-56	0.561141	0.615	0.488	1.85257e-51	thioredoxin interacting protein
BTG2	8.86391e-58	0.558354	0.642	0.525	3.00965e-53	BTG anti-proliferation factor 2
RALB	2.46579e-58	0.556155	0.377	0.194	8.37235e-54	RAS like proto-oncogene B
IQGAP1	3.44215e-89	0.553687	0.714	0.63	1.16875e-84	IQ motif containing GTPase activating protein 1
ALOX5	0	0.55148	0.268	0.018	0	arachidonate 5-lipoxygenase
NFKBID	2.96277e-109	0.547294	0.292	0.08	1.00598e-104	NFKB inhibitor delta
PLSCR1	2.4057e-50	0.546854	0.423	0.26	8.16831e-46	phospholipid scramblase 1
MBOAT7	8.29964e-72	0.543425	0.26	0.088	2.81806e-67	membrane bound O-acyltransferase domain containing 7
RAB11FIP1	1.09728e-109	0.54297	0.307	0.088	3.72571e-105	RAB11 family interacting protein 1
CREBBP	3.20198e-50	0.541619	0.374	0.207	1.0872e-45	CREB binding protein
ZNF281	1.2657e-58	0.541272	0.31	0.135	4.29757e-54	zinc finger protein 281
MYD88	1.58978e-158	0.537638	0.283	0.058	5.39795e-154	MYD88 innate immune signal transduction adaptor
ETF1	1.0936e-50	0.536053	0.579	0.493	3.7132e-46	eukaryotic translation termination factor 1
LRP10	3.67425e-36	0.535616	0.474	0.382	1.24755e-31	LDL receptor related protein 10
ARPC2	2.61169e-129	0.535001	0.788	0.722	8.86773e-125	actin related protein 2/3 complex subunit 2
MSRB1	1.75622e-69	0.534297	0.327	0.136	5.96306e-65	methionine sulfoxide reductase B1
KLF6	1.49253e-79	0.533659	0.736	0.607	5.06773e-75	KLF transcription factor 6
LPCAT2	1.64291e-223	0.530855	0.273	0.041	5.57835e-219	lysophosphatidylcholine acyltransferase 2
GNB1	2.28375e-47	0.528629	0.511	0.386	7.75425e-43	G protein subunit beta 1
WIPF2	7.67132e-59	0.528499	0.311	0.136	2.60472e-54	WAS/WASL interacting protein family member 2
HSD17B11	3.60209e-112	0.526122	0.316	0.09	1.22305e-107	hydroxysteroid 17-beta dehydrogenase 11
NCOA4	5.76638e-43	0.525582	0.414	0.266	1.95792e-38	nuclear receptor coactivator 4
ATP5L	1.16483e-145	0.525517	0.322	0.076	3.95507e-141	NA
TLE3	2.12417e-43	0.524811	0.313	0.164	7.21241e-39	TLE family member 3, transcriptional corepressor
IFNGR2	4.43041e-30	0.524007	0.404	0.304	1.5043e-25	interferon gamma receptor 2
IGF2R	4.08933e-46	0.523692	0.361	0.2	1.38849e-41	insulin like growth factor 2 receptor
SOS2	1.85537e-51	0.522071	0.358	0.188	6.29971e-47	SOS Ras/Rho guanine nucleotide exchange factor 2
UBXN2B	3.58649e-97	0.521902	0.275	0.079	1.21776e-92	UBX domain protein 2B
NUMB	1.55065e-49	0.521803	0.351	0.183	5.26507e-45	NUMB endocytic adaptor protein
LAT2	1.03465e-303	0.521647	0.264	0.029	3.51305e-299	linker for activation of T cells family member 2
BCL3	2.7767e-81	0.521517	0.266	0.084	9.428e-77	BCL3 transcription coactivator
MTMR3	1.19489e-132	0.521515	0.298	0.073	4.05711e-128	myotubularin related protein 3
F11R	1.37154e-299	0.521385	0.254	0.028	4.65692e-295	F11 receptor
RCOR1	2.68883e-61	0.519916	0.329	0.147	9.12965e-57	REST corepressor 1
LPGAT1	6.72823e-45	0.519746	0.363	0.209	2.2845e-40	lysophosphatidylglycerol acyltransferase 1
AGFG1	4.28031e-50	0.519737	0.344	0.18	1.45334e-45	ArfGAP with FG repeats 1
TLR4	1.40755e-86	0.518134	0.27	0.082	4.77918e-82	toll like receptor 4
SPOPL	9.48807e-83	0.516529	0.318	0.114	3.22158e-78	speckle type BTB/POZ protein like
PCBP1	9.20888e-84	0.516405	0.695	0.578	3.12678e-79	poly(rC) binding protein 1
ZCCHC6	7.68687e-98	0.513847	0.273	0.077	2.61e-93	NA
PSEN1	1.23519e-55	0.513714	0.354	0.175	4.19398e-51	presenilin 1
TET2	1.06623e-83	0.510404	0.27	0.084	3.62028e-79	tet methylcytosine dioxygenase 2
NIN	3.99164e-59	0.510019	0.309	0.132	1.35532e-54	ninein
MOB3A	6.07539e-177	0.5084	0.258	0.045	2.06284e-172	MOB kinase activator 3A
ELF4	2.54561e-134	0.508346	0.258	0.056	8.64335e-130	E74 like ETS transcription factor 4
FBXL5	4.17279e-43	0.506435	0.372	0.221	1.41683e-38	F-box and leucine rich repeat protein 5
LST1	0	0.506157	0.261	0.028	0	leukocyte specific transcript 1
MGEA5	5.7308e-103	0.50576	0.296	0.085	1.94584e-98	NA
CAB39	1.49003e-48	0.505488	0.343	0.179	5.05926e-44	calcium binding protein 39
FAM8A1	1.45481e-64	0.505373	0.309	0.127	4.93965e-60	family with sequence similarity 8 member A1
KPNB1	6.80439e-33	0.504985	0.449	0.352	2.31036e-28	karyopherin subunit beta 1
PLEKHA2	7.43698e-196	0.504861	0.265	0.043	2.52515e-191	pleckstrin homology domain containing A2
SKIL	1.54045e-71	0.503229	0.723	0.606	5.23045e-67	SKI like proto-oncogene
IKZF1	0	0.503194	0.255	0.027	0	IKAROS family zinc finger 1
PTPRJ	7.82996e-215	0.501837	0.257	0.038	2.65859e-210	protein tyrosine phosphatase receptor type J
C16orf72	3.00466e-38	0.500969	0.374	0.234	1.0202e-33	NA
RNF19B	4.098e-29	0.500324	0.367	0.256	1.39143e-24	ring finger protein 19B
RAB8B	6.97367e-57	0.500121	0.317	0.143	2.36784e-52	RAB8B, member RAS oncogene family
IER3	3.7235e-67	0.499319	0.783	0.56	1.26428e-62	immediate early response 3
ARID3A	3.2062e-220	0.497517	0.26	0.038	1.08863e-215	AT-rich interaction domain 3A
CHIC2	4.50193e-36	0.494846	0.396	0.271	1.52859e-31	cysteine rich hydrophobic domain 2
N4BP1	3.27605e-41	0.493404	0.286	0.14	1.11235e-36	NEDD4 binding protein 1
COL4A3BP	7.6086e-131	0.490758	0.272	0.062	2.58343e-126	ceramide transporter 1
PNPLA8	9.4313e-21	0.490755	0.374	0.299	3.2023e-16	patatin like phospholipase domain containing 8
FLOT2	1.28674e-128	0.489737	0.276	0.065	4.369e-124	flotillin 2
ATP11A	1.53758e-159	0.489496	0.258	0.049	5.2207e-155	ATPase phospholipid transporting 11A
FOS	1.56279e-81	0.489296	0.854	0.732	5.30628e-77	Fos proto-oncogene, AP-1 transcription factor subunit
PPP4R2	1.02442e-26	0.489195	0.403	0.317	3.47832e-22	protein phosphatase 4 regulatory subunit 2
ARFGEF1	1.28462e-49	0.488981	0.321	0.158	4.36179e-45	ADP ribosylation factor guanine nucleotide exchange factor 1
ARL5B	2.21601e-22	0.485664	0.28	0.18	7.52424e-18	ADP ribosylation factor like GTPase 5B
ACTG1	8.70571e-259	0.480408	0.97	0.927	2.95594e-254	actin gamma 1
PCNX1	4.55107e-70	0.477482	0.268	0.093	1.54527e-65	pecanex 1
BOD1L1	8.88974e-22	0.476743	0.415	0.353	3.01842e-17	biorientation of chromosomes in cell division 1 like 1
DOCK8	5.66506e-69	0.476138	0.261	0.09	1.92352e-64	dedicator of cytokinesis 8
B2M	6.3161e-288	0.475811	0.992	0.954	2.14457e-283	beta-2-microglobulin
SF1	9.45967e-42	0.472988	0.564	0.508	3.21194e-37	splicing factor 1
ATP6V0D1	3.59881e-24	0.472086	0.346	0.245	1.22194e-19	ATPase H+ transporting V0 subunit d1
UBE2R2	7.96919e-27	0.471997	0.436	0.361	2.70586e-22	ubiquitin conjugating enzyme E2 R2
SKI	2.57387e-25	0.467121	0.384	0.292	8.73933e-21	SKI proto-oncogene
MAP2K1	1.31624e-44	0.464678	0.299	0.146	4.46915e-40	mitogen-activated protein kinase kinase 1
PTP4A1	3.86486e-52	0.463253	0.377	0.185	1.31227e-47	protein tyrosine phosphatase 4A1
CSNK1D	2.59517e-23	0.460992	0.354	0.263	8.81164e-19	casein kinase 1 delta
DDX3X	1.86769e-68	0.460124	0.723	0.671	6.34155e-64	DEAD-box helicase 3 X-linked
IFRD1	9.90164e-30	0.459213	0.519	0.473	3.362e-25	interferon related developmental regulator 1
MFSD1	5.75117e-30	0.459046	0.355	0.235	1.95275e-25	major facilitator superfamily domain containing 1
SUSD6	2.18489e-34	0.458898	0.288	0.157	7.41859e-30	sushi domain containing 6
MTPN	2.11513e-33	0.455738	0.527	0.5	7.1817e-29	myotrophin
CAPZB	6.67932e-34	0.455389	0.504	0.431	2.2679e-29	capping actin protein of muscle Z-line subunit beta
ETS2	1.20186e-12	0.455185	0.357	0.32	4.0808e-08	ETS proto-oncogene 2, transcription factor
BRAF	2.64793e-31	0.455075	0.298	0.173	8.99077e-27	B-Raf proto-oncogene, serine/threonine kinase
CDC42	3.25062e-74	0.449488	0.706	0.69	1.10371e-69	cell division cycle 42
RAP2C	8.46458e-50	0.449038	0.268	0.115	2.87406e-45	RAP2C, member of RAS oncogene family
RASA2	1.71605e-62	0.443839	0.25	0.089	5.82667e-58	RAS p21 protein activator 2
FKBP5	6.18041e-27	0.443782	0.332	0.212	2.0985e-22	FKBP prolyl isomerase 5
DUSP6	8.74997e-16	0.440206	0.306	0.23	2.97096e-11	dual specificity phosphatase 6
MSN	1.90444e-42	0.438048	0.586	0.519	6.46632e-38	moesin
TP53INP2	1.83383e-27	0.437884	0.299	0.184	6.22658e-23	tumor protein p53 inducible nuclear protein 2
EGR3	2.59119e-23	0.437468	0.291	0.183	8.79813e-19	early growth response 3
DSE	3.65313e-16	0.435101	0.329	0.261	1.24038e-11	dermatan sulfate epimerase
USP15	7.679e-19	0.435051	0.362	0.29	2.60733e-14	ubiquitin specific peptidase 15
DENND5A	1.85913e-21	0.434187	0.286	0.189	6.3125e-17	DENN domain containing 5A
CACUL1	3.24415e-36	0.433899	0.272	0.14	1.10152e-31	CDK2 associated cullin domain 1
SHOC2	9.54464e-23	0.431427	0.365	0.275	3.24079e-18	SHOC2 leucine rich repeat scaffold protein
SERINC3	4.3132e-21	0.427457	0.482	0.469	1.4645e-16	serine incorporator 3
SLC25A37	1.95806e-21	0.426589	0.531	0.534	6.64838e-17	solute carrier family 25 member 37
ANXA11	2.05037e-22	0.426148	0.38	0.302	6.96181e-18	annexin A11
CCND3	8.08887e-28	0.425501	0.281	0.163	2.7465e-23	cyclin D3
ITSN2	1.22543e-29	0.425042	0.324	0.2	4.16084e-25	intersectin 2
AZIN1	2.54625e-25	0.424841	0.475	0.423	8.64553e-21	antizyme inhibitor 1
PXN	2.56675e-48	0.424212	0.254	0.106	8.71516e-44	paxillin
SH3KBP1	6.31758e-25	0.423594	0.358	0.257	2.14507e-20	SH3 domain containing kinase binding protein 1
SLC36A4	1.24886e-33	0.423509	0.284	0.155	4.24037e-29	solute carrier family 36 member 4
NFKBIZ	3.02181e-20	0.422366	0.484	0.414	1.02603e-15	NFKB inhibitor zeta
MAFG	4.0114e-26	0.42198	0.327	0.217	1.36203e-21	MAF bZIP transcription factor G
BICD2	6.1643e-46	0.421928	0.26	0.113	2.09303e-41	BICD cargo adaptor 2
GNAQ	1.58384e-28	0.420564	0.324	0.206	5.37777e-24	G protein subunit alpha q
FOXO3	1.33078e-17	0.419014	0.411	0.366	4.51853e-13	forkhead box O3
GABARAPL1	4.33386e-25	0.416044	0.499	0.447	1.47152e-20	GABA type A receptor associated protein like 1
MAX	3.88294e-22	0.415053	0.344	0.254	1.31841e-17	MYC associated factor X
MAPRE1	2.78988e-22	0.410979	0.454	0.408	9.47275e-18	microtubule associated protein RP/EB family member 1
SYNE2	1.84328e-34	0.408126	0.258	0.126	6.25867e-30	spectrin repeat containing nuclear envelope protein 2
METTL9	1.76317e-19	0.406666	0.309	0.226	5.98666e-15	methyltransferase like 9
ZNF267	9.00685e-15	0.406462	0.301	0.229	3.05818e-10	zinc finger protein 267
PICALM	1.39957e-21	0.404918	0.348	0.256	4.75208e-17	phosphatidylinositol binding clathrin assembly protein
RNF24	2.06945e-16	0.404399	0.321	0.252	7.0266e-12	ring finger protein 24
TLN1	1.47854e-20	0.401884	0.455	0.417	5.02025e-16	talin 1
ZYX	1.69728e-16	0.399922	0.279	0.201	5.76293e-12	zyxin
TNFAIP2	6.24806e-17	0.399763	0.29	0.204	2.12147e-12	TNF alpha induced protein 2
STXBP5	2.11033e-34	0.399108	0.25	0.123	7.16543e-30	syntaxin binding protein 5
GPBP1	1.86478e-16	0.397685	0.459	0.453	6.33168e-12	GC-rich promoter binding protein 1
IFNGR1	1.565e-14	0.397118	0.306	0.242	5.31379e-10	interferon gamma receptor 1
TAOK3	9.34889e-24	0.397046	0.272	0.166	3.17432e-19	TAO kinase 3
PLP2	1.82552e-31	0.396962	0.575	0.596	6.19838e-27	proteolipid protein 2
UBN1	1.36863e-23	0.394331	0.266	0.162	4.64706e-19	ubinuclein 1
GRN	1.80169e-20	0.393765	0.463	0.439	6.11745e-16	granulin precursor
RAD21	1.39098e-18	0.392528	0.421	0.371	4.72293e-14	RAD21 cohesin complex component
GPCPD1	1.16526e-30	0.39234	0.254	0.132	3.95652e-26	glycerophosphocholine phosphodiesterase 1
SORT1	4.58533e-29	0.391815	0.266	0.149	1.5569e-24	sortilin 1
RNF145	6.2963e-20	0.391522	0.332	0.247	2.13785e-15	ring finger protein 145
LAMP2	1.12132e-23	0.390989	0.51	0.501	3.80734e-19	lysosomal associated membrane protein 2
CHD2	3.09766e-13	0.389906	0.425	0.417	1.05178e-08	chromodomain helicase DNA binding protein 2
TPP1	3.39921e-16	0.387237	0.316	0.241	1.15417e-11	tripeptidyl peptidase 1
JDP2	1.47893e-18	0.387197	0.303	0.219	5.02155e-14	Jun dimerization protein 2
GLRX	1.05973e-21	0.387183	0.414	0.329	3.59822e-17	glutaredoxin
FAM53C	1.62518e-18	0.387051	0.264	0.174	5.51814e-14	family with sequence similarity 53 member C
CTDSP1	2.68134e-18	0.386122	0.288	0.202	9.10423e-14	CTD small phosphatase 1
QSOX1	7.98742e-19	0.385809	0.425	0.38	2.71205e-14	quiescin sulfhydryl oxidase 1
SH3BP5	7.7967e-13	0.384862	0.318	0.262	2.64729e-08	SH3 domain binding protein 5
PPP1R15B	4.17438e-14	0.383771	0.365	0.314	1.41737e-09	protein phosphatase 1 regulatory subunit 15B
KDM5A	2.5389e-17	0.381078	0.286	0.202	8.62057e-13	lysine demethylase 5A
NFKBIA	2.42291e-25	0.380865	0.641	0.602	8.22674e-21	NFKB inhibitor alpha
KMT2E	5.76063e-20	0.38041	0.488	0.466	1.95597e-15	lysine methyltransferase 2E (inactive)
SFT2D1	7.46044e-15	0.379832	0.417	0.402	2.53312e-10	SFT2 domain containing 1
CPEB4	6.55463e-16	0.378723	0.38	0.327	2.22556e-11	cytoplasmic polyadenylation element binding protein 4
PRKAR1A	9.70222e-18	0.377431	0.456	0.437	3.29429e-13	protein kinase cAMP-dependent type I regulatory subunit alpha
MOB1A	1.50191e-14	0.37384	0.388	0.355	5.0996e-10	MOB kinase activator 1A
TMOD3	2.4017e-18	0.372752	0.307	0.224	8.15472e-14	tropomodulin 3
OSTF1	4.19677e-14	0.369824	0.305	0.245	1.42497e-09	osteoclast stimulating factor 1
EHD1	3.85582e-14	0.368883	0.266	0.196	1.3092e-09	EH domain containing 1
ARHGEF2	2.66358e-24	0.368431	0.254	0.148	9.04391e-20	Rho/Rac guanine nucleotide exchange factor 2
DUSP1	1.23224e-27	0.367163	0.638	0.616	4.18394e-23	dual specificity phosphatase 1
MYL12A	6.39263e-37	0.366416	0.609	0.612	2.17055e-32	myosin light chain 12A
NFE2L2	4.64512e-10	0.366041	0.415	0.42	1.5772e-05	NFE2 like bZIP transcription factor 2
PDE4B	3.51923e-13	0.365793	0.318	0.245	1.19492e-08	phosphodiesterase 4B
OSBPL8	5.55911e-12	0.365623	0.374	0.35	1.88754e-07	oxysterol binding protein like 8
DIAPH1	1.62186e-13	0.363872	0.316	0.259	5.50686e-09	diaphanous related formin 1
WDR1	1.62621e-15	0.361654	0.391	0.352	5.52162e-11	WD repeat domain 1
BCL6	1.64745e-11	0.35932	0.361	0.32	5.59374e-07	BCL6 transcription repressor
NOP10	2.15556e-16	0.358625	0.469	0.479	7.319e-12	NOP10 ribonucleoprotein
MEF2D	1.89322e-12	0.358335	0.286	0.222	6.42825e-08	myocyte enhancer factor 2D
GOLGA7	1.35188e-10	0.358279	0.302	0.256	4.59016e-06	golgin A7
ELL2	1.92552e-09	0.358006	0.44	0.458	6.5379e-05	elongation factor for RNA polymerase II 2
PIAS1	1.41743e-19	0.357059	0.269	0.176	4.81274e-15	protein inhibitor of activated STAT 1
ENSA	2.07636e-13	0.356959	0.384	0.354	7.05008e-09	endosulfine alpha
UGCG	8.00993e-09	0.355615	0.251	0.206	0.000271969	UDP-glucose ceramide glucosyltransferase
ADAR	1.12819e-15	0.354404	0.264	0.184	3.83065e-11	adenosine deaminase RNA specific
EIF2AK2	5.88848e-12	0.353278	0.276	0.217	1.99938e-07	eukaryotic translation initiation factor 2 alpha kinase 2
KIF1B	5.46395e-11	0.352848	0.307	0.261	1.85523e-06	kinesin family member 1B
ARID4B	3.73652e-10	0.35109	0.413	0.424	1.2687e-05	AT-rich interaction domain 4B
PDZD8	2.44568e-13	0.350206	0.275	0.208	8.30407e-09	PDZ domain containing 8
LAMTOR3	2.02672e-11	0.349641	0.294	0.242	6.88152e-07	late endosomal/lysosomal adaptor, MAPK and MTOR activator 3
GDI1	7.81947e-14	0.349102	0.283	0.216	2.65502e-09	GDP dissociation inhibitor 1
AP1S2	2.07083e-17	0.346941	0.277	0.191	7.0313e-13	adaptor related protein complex 1 subunit sigma 2
ADSS	2.04704e-08	0.34661	0.325	0.308	0.000695054	adenylosuccinate synthase 2
ASAP1	4.69857e-12	0.344811	0.288	0.231	1.59535e-07	ArfGAP with SH3 domain, ankyrin repeat and PH domain 1
MYL6	2.67227e-123	0.344547	0.858	0.851	9.07342e-119	myosin light chain 6
MKRN1	2.14113e-10	0.344152	0.279	0.23	7.27001e-06	makorin ring finger protein 1
PPP3R1	2.27721e-19	0.343833	0.253	0.159	7.73202e-15	protein phosphatase 3 regulatory subunit B, alpha
ACAP2	8.13522e-11	0.343802	0.324	0.282	2.76223e-06	ArfGAP with coiled-coil, ankyrin repeat and PH domains 2
PTEN	5.82836e-08	0.342497	0.347	0.342	0.00197896	phosphatase and tensin homolog
MT-ND3	2.63642e-86	0.341543	0.908	0.842	8.9517e-82	mitochondrially encoded NADH:ubiquinone oxidoreductase core subunit 3
TNFAIP6	1.8828e-14	0.336693	0.411	0.325	6.39286e-10	TNF alpha induced protein 6
RNF10	6.45093e-14	0.336204	0.276	0.207	2.19035e-09	ring finger protein 10
PTPN12	4.52553e-11	0.334756	0.322	0.281	1.5366e-06	protein tyrosine phosphatase non-receptor type 12
CMIP	8.82664e-14	0.333701	0.314	0.25	2.997e-09	c-Maf inducing protein
LSP1	6.6723e-08	0.330329	0.296	0.268	0.00226551	lymphocyte specific protein 1
CREBRF	1.61975e-09	0.32978	0.337	0.303	5.49971e-05	CREB3 regulatory factor
LRRFIP1	2.38151e-29	0.329263	0.611	0.589	8.08619e-25	LRR binding FLII interacting protein 1
ACTN1	6.74067e-13	0.328796	0.421	0.411	2.28873e-08	actinin alpha 1
LRRC75A	3.81917e-10	0.328724	0.325	0.272	1.29676e-05	leucine rich repeat containing 75A
SEPT7	2.85422e-30	0.326621	0.355	0.2	9.69122e-26	NA
SPG21	7.23396e-14	0.32608	0.279	0.21	2.45622e-09	SPG21 abhydrolase domain containing, maspardin
ABHD5	7.48552e-12	0.325896	0.262	0.201	2.54163e-07	abhydrolase domain containing 5, lysophosphatidic acid acyltransferase
WASF2	6.39497e-11	0.324115	0.439	0.471	2.17135e-06	WASP family member 2
ZNF106	1.9153e-07	0.323902	0.302	0.28	0.00650321	zinc finger protein 106
VCL	1.94517e-10	0.323053	0.321	0.281	6.60461e-06	vinculin
ADIPOR1	1.62104e-07	0.322975	0.313	0.296	0.00550407	adiponectin receptor 1
ABHD2	3.13766e-09	0.319862	0.292	0.251	0.000106536	abhydrolase domain containing 2, acylglycerol lipase
HIPK1	4.43219e-10	0.317054	0.279	0.229	1.50491e-05	homeodomain interacting protein kinase 1
HDGF	8.03181e-07	0.314589	0.332	0.324	0.0272712	heparin binding growth factor
STAG2	3.41172e-08	0.313979	0.332	0.314	0.00115842	stromal antigen 2
UBE2H	1.40377e-06	0.313934	0.32	0.311	0.0476635	ubiquitin conjugating enzyme E2 H
EDEM3	1.22632e-13	0.313405	0.25	0.178	4.16385e-09	ER degradation enhancing alpha-mannosidase like protein 3
CHMP4B	1.12645e-09	0.310473	0.396	0.403	3.82475e-05	charged multivesicular body protein 4B
TAGLN2	1.31092e-14	0.308508	0.541	0.597	4.45109e-10	transgelin 2
RYBP	6.80114e-08	0.307533	0.411	0.426	0.00230926	RING1 and YY1 binding protein
SP100	1.29347e-07	0.307082	0.29	0.259	0.00439186	SP100 nuclear antigen
WSB1	2.30323e-22	0.303631	0.612	0.658	7.82037e-18	WD repeat and SOCS box containing 1
FAM120A	9.77599e-07	0.301879	0.286	0.261	0.0331934	family with sequence similarity 120A
TALDO1	4.39219e-13	0.299457	0.463	0.488	1.49132e-08	transaldolase 1
QKI	4.642e-07	0.298753	0.41	0.451	0.0157614	QKI, KH domain containing RNA binding
MYADM	3.46492e-21	0.293024	0.593	0.613	1.17648e-16	myeloid associated differentiation marker
MT-ND1	4.69154e-71	0.292249	0.872	0.842	1.59296e-66	mitochondrially encoded NADH:ubiquinone oxidoreductase core subunit 1
S100A11	6.9303e-66	0.289362	0.855	0.815	2.35312e-61	S100 calcium binding protein A11
ZFAND5	4.69804e-17	0.282967	0.556	0.602	1.59517e-12	zinc finger AN1-type containing 5
CD164	9.37187e-07	0.278205	0.441	0.519	0.0318213	CD164 molecule
HSPA1A	7.00571e-38	0.276573	0.822	0.838	2.37872e-33	heat shock protein family A (Hsp70) member 1A
ARPC3	3.01663e-22	0.275891	0.577	0.638	1.02427e-17	actin related protein 2/3 complex subunit 3
EIF4G2	7.86486e-32	0.274421	0.672	0.732	2.67044e-27	eukaryotic translation initiation factor 4 gamma 2
PGK1	8.32968e-34	0.26767	0.682	0.71	2.82826e-29	phosphoglycerate kinase 1
PABPC1	7.55709e-47	0.266956	0.773	0.814	2.56593e-42	poly(A) binding protein cytoplasmic 1
MT-ND4	3.48165e-81	0.265293	0.948	0.899	1.18216e-76	mitochondrially encoded NADH:ubiquinone oxidoreductase core subunit 4
TSC22D3	2.79328e-15	0.259932	0.594	0.614	9.48432e-11	TSC22 domain family member 3
ATP6V0E1	1.36992e-17	0.257488	0.563	0.634	4.65142e-13	ATPase H+ transporting V0 subunit e1
DDX17	3.868e-11	0.254829	0.52	0.594	1.31334e-06	DEAD-box helicase 17
PSMA4	1.49659e-42	-0.250365	0.12	0.414	5.08151e-38	proteasome 20S subunit alpha 4
MED21	5.99307e-48	-0.250385	0.033	0.289	2.03489e-43	mediator complex subunit 21
COL1A2	2.92531e-13	-0.251116	0.366	0.533	9.9326e-09	collagen type I alpha 2 chain
DNAJC21	2.99748e-45	-0.251517	0.064	0.332	1.01776e-40	DnaJ heat shock protein family (Hsp40) member C21
USO1	2.14306e-46	-0.251963	0.045	0.304	7.27653e-42	USO1 vesicle transport factor
UBE2Q2	6.91125e-46	-0.252139	0.042	0.295	2.34665e-41	ubiquitin conjugating enzyme E2 Q2
MRPL27	2.43815e-48	-0.252398	0.011	0.25	8.2785e-44	mitochondrial ribosomal protein L27
CCDC90B	7.32261e-46	-0.252802	0.037	0.286	2.48632e-41	coiled-coil domain containing 90B
TYW3	7.84355e-45	-0.252803	0.022	0.253	2.6632e-40	tRNA-yW synthesizing protein 3 homolog
MPHOSPH10	5.41194e-44	-0.2529	0.044	0.289	1.83757e-39	M-phase phosphoprotein 10
TFRC	2.47334e-34	-0.253247	0.074	0.296	8.39797e-30	transferrin receptor
SDHD	5.1342e-50	-0.253401	0.045	0.319	1.74327e-45	succinate dehydrogenase complex subunit D
SEC11C	3.47354e-44	-0.253538	0.029	0.266	1.17941e-39	SEC11 homolog C, signal peptidase complex subunit
SELENOK	3.26869e-29	-0.253641	0.309	0.652	1.10985e-24	selenoprotein K
TCF7L2	3.91246e-45	-0.254081	0.063	0.329	1.32844e-40	transcription factor 7 like 2
TMEM256	2.67784e-46	-0.25421	0.026	0.269	9.09233e-42	transmembrane protein 256
TWISTNB	6.96609e-48	-0.254371	0.018	0.262	2.36527e-43	NA
SF3B2	7.71321e-45	-0.254947	0.112	0.412	2.61894e-40	splicing factor 3b subunit 2
MMP24OS	6.37673e-50	-0.255607	0.041	0.312	2.16516e-45	MMP24 opposite strand
NOL7	1.39401e-40	-0.255665	0.172	0.497	4.73321e-36	nucleolar protein 7
AUTS2	3.72964e-42	-0.25594	0.027	0.252	1.26636e-37	activator of transcription and developmental regulator AUTS2
PRPF4B	3.0086e-41	-0.255997	0.09	0.357	1.02154e-36	pre-mRNA processing factor 4B
DERL2	8.99253e-50	-0.256054	0.031	0.293	3.05332e-45	derlin 2
LARS	3.15436e-45	-0.256564	0.025	0.261	1.07103e-40	NA
DMAC1	3.30943e-47	-0.25665	0.025	0.27	1.12368e-42	distal membrane arm assembly component 1
TIMM10	7.51155e-48	-0.257152	0.016	0.257	2.55047e-43	translocase of inner mitochondrial membrane 10
ISCA1	7.39604e-49	-0.257461	0.041	0.307	2.51125e-44	iron-sulfur cluster assembly 1
ACADVL	6.39458e-48	-0.257641	0.064	0.342	2.17122e-43	acyl-CoA dehydrogenase very long chain
ARPC1A	2.89901e-51	-0.25811	0.027	0.293	9.84328e-47	actin related protein 2/3 complex subunit 1A
DNAJC7	1.34766e-48	-0.258211	0.029	0.284	4.57583e-44	DnaJ heat shock protein family (Hsp40) member C7
CBX1	6.77684e-45	-0.258249	0.046	0.299	2.30101e-40	chromobox 1
ATG101	4.47889e-46	-0.258559	0.027	0.27	1.52076e-41	autophagy related 101
MRPL34	9.51639e-46	-0.258674	0.025	0.265	3.2312e-41	mitochondrial ribosomal protein L34
NDUFA8	6.25816e-51	-0.258711	0.02	0.278	2.1249e-46	NADH:ubiquinone oxidoreductase subunit A8
SLC25A33	3.17114e-46	-0.259004	0.022	0.262	1.07673e-41	solute carrier family 25 member 33
PSMC2	2.17955e-46	-0.259216	0.052	0.315	7.40045e-42	proteasome 26S subunit, ATPase 2
N4BP2L2	3.35271e-39	-0.259265	0.208	0.545	1.13838e-34	NEDD4 binding protein 2 like 2
PHAX	5.72966e-49	-0.259392	0.023	0.275	1.94545e-44	phosphorylated adaptor for RNA export
AUP1	1.73542e-51	-0.259526	0.018	0.276	5.89245e-47	AUP1 lipid droplet regulating VLDL assembly factor
MRPL43	1.99132e-51	-0.259689	0.022	0.282	6.76132e-47	mitochondrial ribosomal protein L43
LLPH	8.27739e-50	-0.260133	0.018	0.268	2.8105e-45	LLP homolog, long-term synaptic facilitation factor
SNRPA1	8.21188e-50	-0.260449	0.011	0.255	2.78826e-45	small nuclear ribonucleoprotein polypeptide A'
SRI	7.12727e-45	-0.260584	0.137	0.454	2.41999e-40	sorcin
SPTBN1	2.09424e-40	-0.261305	0.072	0.322	7.1108e-36	spectrin beta, non-erythrocytic 1
DIS3	5.37944e-46	-0.26138	0.034	0.281	1.82653e-41	DIS3 homolog, exosome endoribonuclease and 3'-5' exoribonuclease
PSMD12	5.67887e-45	-0.261443	0.102	0.396	1.9282e-40	proteasome 26S subunit, non-ATPase 12
GOSR1	3.40363e-49	-0.261451	0.046	0.316	1.15567e-44	golgi SNAP receptor complex member 1
PNRC2	4.28916e-32	-0.261549	0.24	0.545	1.45634e-27	proline rich nuclear receptor coactivator 2
SEC13	1.51001e-48	-0.262139	0.066	0.347	5.12708e-44	SEC13 homolog, nuclear pore and COPII coat complex component
PPP1CC	1.12439e-47	-0.262274	0.063	0.341	3.81774e-43	protein phosphatase 1 catalytic subunit gamma
NFE2L1	1.36979e-42	-0.262419	0.04	0.275	4.651e-38	NFE2 like bZIP transcription factor 1
PHB	5.73828e-51	-0.262599	0.019	0.274	1.94838e-46	prohibitin 1
EBPL	4.68498e-49	-0.263314	0.042	0.308	1.59074e-44	EBP like
NXT1	1.38327e-50	-0.26369	0.022	0.28	4.69675e-46	nuclear transport factor 2 like export factor 1
MRPL36	1.86757e-50	-0.263851	0.012	0.26	6.34113e-46	mitochondrial ribosomal protein L36
BCAP31	1.51699e-48	-0.263966	0.094	0.396	5.1508e-44	B cell receptor associated protein 31
TAF9	1.29991e-47	-0.264176	0.029	0.279	4.41373e-43	TATA-box binding protein associated factor 9
CSNK2B	5.43859e-48	-0.264282	0.116	0.435	1.84662e-43	casein kinase 2 beta
PIM1	4.54454e-35	-0.264474	0.068	0.289	1.54305e-30	Pim-1 proto-oncogene, serine/threonine kinase
FAAP20	7.99824e-51	-0.264582	0.005	0.25	2.71572e-46	FA core complex associated protein 20
USP14	3.9059e-48	-0.26459	0.061	0.338	1.32621e-43	ubiquitin specific peptidase 14
MRPL13	1.23807e-50	-0.264778	0.015	0.267	4.20373e-46	mitochondrial ribosomal protein L13
PHLDA1	1.09983e-32	-0.265078	0.082	0.301	3.73437e-28	pleckstrin homology like domain family A member 1
CCND2	1.553e-39	-0.265393	0.096	0.359	5.27307e-35	cyclin D2
MAP3K8	4.74948e-37	-0.265393	0.133	0.403	1.61264e-32	mitogen-activated protein kinase kinase kinase 8
PKIG	5.91935e-51	-0.265815	0.011	0.261	2.00986e-46	cAMP-dependent protein kinase inhibitor gamma
WDR61	2.53565e-49	-0.266109	0.029	0.285	8.60954e-45	NA
MRPL21	3.00758e-51	-0.266193	0.038	0.311	1.02119e-46	mitochondrial ribosomal protein L21
DGUOK	1.60213e-49	-0.26651	0.078	0.375	5.43988e-45	deoxyguanosine kinase
PDLIM2	1.45353e-51	-0.266516	0.023	0.286	4.93532e-47	PDZ and LIM domain 2
SMC5	9.08932e-44	-0.266681	0.074	0.341	3.08619e-39	structural maintenance of chromosomes 5
PSIP1	3.70962e-45	-0.266692	0.049	0.305	1.25956e-40	PC4 and SRSF1 interacting protein 1
EIF4H	3.68991e-48	-0.266758	0.117	0.436	1.25287e-43	eukaryotic translation initiation factor 4H
MRPL22	2.46136e-53	-0.266858	0.005	0.26	8.35729e-49	mitochondrial ribosomal protein L22
ARF5	6.59675e-52	-0.267069	0.007	0.257	2.23986e-47	ADP ribosylation factor 5
DYNC1I2	1.01004e-45	-0.26728	0.077	0.353	3.42949e-41	dynein cytoplasmic 1 intermediate chain 2
TMEM109	4.24768e-51	-0.267584	0.011	0.261	1.44226e-46	transmembrane protein 109
DNAJC2	1.74235e-46	-0.267647	0.033	0.28	5.91596e-42	DnaJ heat shock protein family (Hsp40) member C2
TARS	1.93419e-44	-0.267781	0.075	0.347	6.56734e-40	NA
MAP2K2	1.01415e-50	-0.267843	0.055	0.34	3.44343e-46	mitogen-activated protein kinase kinase 2
SIL1	2.03557e-51	-0.267855	0.008	0.257	6.91158e-47	SIL1 nucleotide exchange factor
DCUN1D5	2.28552e-52	-0.267989	0.007	0.258	7.76025e-48	defective in cullin neddylation 1 domain containing 5
THOC7	2.20351e-49	-0.268049	0.092	0.398	7.4818e-45	THO complex subunit 7
MRPL52	2.24359e-48	-0.268114	0.045	0.311	7.61789e-44	mitochondrial ribosomal protein L52
LUC7L3	8.94483e-42	-0.268719	0.18	0.51	3.03713e-37	LUC7 like 3 pre-mRNA splicing factor
RABGGTB	7.53413e-48	-0.268775	0.057	0.33	2.55814e-43	Rab geranylgeranyltransferase subunit beta
HEBP1	1.62682e-52	-0.268967	0.019	0.282	5.52369e-48	heme binding protein 1
NDUFAF2	1.88117e-50	-0.269153	0.015	0.266	6.38734e-46	NADH:ubiquinone oxidoreductase complex assembly factor 2
ZNF644	3.5394e-48	-0.269171	0.051	0.32	1.20177e-43	zinc finger protein 644
ORMDL1	5.47384e-50	-0.269489	0.053	0.33	1.85859e-45	ORMDL sphingolipid biosynthesis regulator 1
POLR2H	2.36531e-52	-0.269591	0.008	0.261	8.03117e-48	RNA polymerase II, I and III subunit H
UBE2M	1.87857e-53	-0.270015	0.026	0.299	6.37848e-49	ubiquitin conjugating enzyme E2 M
GLRX3	9.55455e-50	-0.270211	0.025	0.28	3.24415e-45	glutaredoxin 3
NFATC1	1.54535e-41	-0.270349	0.046	0.284	5.24709e-37	nuclear factor of activated T cells 1
PDCD6	3.88569e-47	-0.270373	0.122	0.442	1.31935e-42	programmed cell death 6
WWP2	2.26185e-34	-0.270398	0.161	0.429	7.67989e-30	WW domain containing E3 ubiquitin protein ligase 2
FSCN1	1.16653e-45	-0.271003	0.027	0.268	3.96085e-41	fascin actin-bundling protein 1
PARVA	1.48e-48	-0.271062	0.016	0.259	5.02518e-44	parvin alpha
MRPL54	3.29096e-53	-0.271787	0.026	0.296	1.11741e-48	mitochondrial ribosomal protein L54
ZNF326	1.69834e-49	-0.271899	0.053	0.33	5.76655e-45	zinc finger protein 326
AIP	5.77429e-52	-0.27216	0.007	0.256	1.9606e-47	aryl hydrocarbon receptor interacting protein
TSPO	2.47235e-22	-0.273304	0.383	0.68	8.3946e-18	translocator protein
BRIX1	2.51018e-51	-0.273512	0.007	0.254	8.52306e-47	biogenesis of ribosomes BRX1
TRIP11	7.34905e-47	-0.273794	0.052	0.316	2.4953e-42	thyroid hormone receptor interactor 11
YTHDF2	6.44967e-50	-0.27386	0.052	0.33	2.18992e-45	YTH N6-methyladenosine RNA binding protein 2
TXN2	5.13517e-51	-0.274049	0.02	0.278	1.7436e-46	thioredoxin 2
RPF2	1.11191e-49	-0.274341	0.018	0.268	3.77539e-45	ribosome production factor 2 homolog
ITPRIPL2	2.5733e-46	-0.274441	0.02	0.256	8.73737e-42	ITPRIP like 2
RNPS1	1.40308e-46	-0.274496	0.079	0.362	4.764e-42	RNA binding protein with serine rich domain 1
PHB2	1.32224e-50	-0.274637	0.055	0.337	4.48952e-46	prohibitin 2
DPY30	2.75975e-51	-0.274846	0.041	0.314	9.37047e-47	dpy-30 histone methyltransferase complex regulatory subunit
MGMT	8.83486e-55	-0.27488	0.003	0.26	2.99979e-50	O-6-methylguanine-DNA methyltransferase
IPO5	8.45084e-50	-0.274899	0.018	0.268	2.8694e-45	importin 5
NAP1L4	7.46171e-50	-0.275051	0.044	0.314	2.53355e-45	nucleosome assembly protein 1 like 4
GORASP2	2.85641e-48	-0.275073	0.046	0.31	9.69867e-44	golgi reassembly stacking protein 2
CETN2	3.83161e-51	-0.275392	0.023	0.283	1.30098e-46	centrin 2
NDUFA10	1.86642e-52	-0.275427	0.041	0.321	6.33723e-48	NADH:ubiquinone oxidoreductase subunit A10
RBFOX2	6.65257e-50	-0.275713	0.008	0.251	2.25881e-45	RNA binding fox-1 homolog 2
DPYSL2	1.04829e-41	-0.275828	0.034	0.262	3.55935e-37	dihydropyrimidinase like 2
LAMTOR5	4.75454e-44	-0.276064	0.189	0.537	1.61436e-39	late endosomal/lysosomal adaptor, MAPK and MTOR activator 5
H2AFX	9.32236e-44	-0.276288	0.044	0.286	3.16531e-39	NA
BCCIP	3.75855e-49	-0.276482	0.015	0.26	1.27618e-44	BRCA2 and CDKN1A interacting protein
DDX39B	7.00036e-50	-0.276617	0.057	0.339	2.3769e-45	DExD-box helicase 39B
EIF3B	2.39955e-52	-0.276709	0.01	0.263	8.14742e-48	eukaryotic translation initiation factor 3 subunit B
IMPAD1	1.13889e-50	-0.276868	0.038	0.307	3.86699e-46	3'(2'), 5'-bisphosphate nucleotidase 2
PNKD	1.50253e-52	-0.277621	0.015	0.274	5.10169e-48	PNKD metallo-beta-lactamase domain containing
POLR2C	7.99757e-55	-0.278291	0.015	0.283	2.7155e-50	RNA polymerase II subunit C
TMEM165	9.62866e-52	-0.278433	0.067	0.364	3.26931e-47	transmembrane protein 165
HEXB	9.98364e-54	-0.278962	0.055	0.35	3.38984e-49	hexosaminidase subunit beta
TIMM13	3.55281e-53	-0.27914	0.011	0.269	1.20632e-48	translocase of inner mitochondrial membrane 13
CTSA	3.6307e-52	-0.27922	0.019	0.28	1.23277e-47	cathepsin A
GOLGB1	2.39927e-37	-0.279796	0.243	0.584	8.14647e-33	golgin B1
COA4	6.4865e-54	-0.279815	0.014	0.277	2.20242e-49	cytochrome c oxidase assembly factor 4 homolog
JTB	4.416e-35	-0.279864	0.251	0.592	1.49941e-30	jumping translocation breakpoint
UGGT2	7.87906e-50	-0.279968	0.014	0.261	2.67525e-45	UDP-glucose glycoprotein glucosyltransferase 2
FAM50A	2.05293e-54	-0.280165	0.02	0.291	6.97053e-50	family with sequence similarity 50 member A
MPG	6.06504e-54	-0.280316	0.003	0.257	2.05932e-49	N-methylpurine DNA glycosylase
ZFYVE21	1.69742e-53	-0.280867	0.019	0.284	5.76343e-49	zinc finger FYVE-type containing 21
GUSB	1.23084e-51	-0.281233	0.052	0.336	4.17918e-47	glucuronidase beta
SEC61A1	1.71608e-52	-0.281537	0.008	0.262	5.82679e-48	SEC61 translocon subunit alpha 1
DNAJB1	4.30049e-22	-0.281841	0.496	0.742	1.46019e-17	DnaJ heat shock protein family (Hsp40) member B1
POLR1D	1.01397e-49	-0.281918	0.112	0.431	3.44282e-45	RNA polymerase I and III subunit D
COPB1	1.52808e-45	-0.282557	0.131	0.44	5.18844e-41	COPI coat complex subunit beta 1
ZFAND2A	1.29625e-38	-0.282588	0.075	0.318	4.40128e-34	zinc finger AN1-type containing 2A
SHMT2	2.78747e-51	-0.282651	0.026	0.287	9.46458e-47	serine hydroxymethyltransferase 2
CLSTN1	4.13511e-52	-0.282728	0.018	0.276	1.40404e-47	calsyntenin 1
COX14	6.57105e-53	-0.282995	0.026	0.295	2.23113e-48	cytochrome c oxidase assembly factor COX14
GPC1	2.59285e-50	-0.283166	0.007	0.25	8.80377e-46	glypican 1
SMARCE1	3.34997e-52	-0.2832	0.012	0.267	1.13745e-47	SWI/SNF related, matrix associated, actin dependent regulator of chromatin, subfamily e, member 1
TCEA3	2.37351e-52	-0.283304	0.008	0.26	8.05901e-48	transcription elongation factor A3
SEC11A	1.89143e-28	-0.283419	0.329	0.669	6.42215e-24	SEC11 homolog A, signal peptidase complex subunit
DCXR	1.43726e-52	-0.283648	0.011	0.267	4.88006e-48	dicarbonyl and L-xylulose reductase
SMARCA1	2.7087e-50	-0.28387	0.014	0.262	9.19712e-46	SWI/SNF related, matrix associated, actin dependent regulator of chromatin, subfamily a, member 1
LAGE3	1.44169e-53	-0.284334	0.007	0.263	4.89512e-49	L antigen family member 3
TPBG	8.63803e-50	-0.284703	0.008	0.25	2.93296e-45	trophoblast glycoprotein
PSMD11	6.22503e-53	-0.284782	0.061	0.359	2.11365e-48	proteasome 26S subunit, non-ATPase 11
NDUFA2	4.00181e-55	-0.285543	0.044	0.337	1.35877e-50	NADH:ubiquinone oxidoreductase subunit A2
EMC2	1.16401e-53	-0.286099	0.022	0.29	3.95227e-49	ER membrane protein complex subunit 2
SRPRB	4.26429e-53	-0.28635	0.022	0.287	1.4479e-48	SRP receptor subunit beta
MRPL17	1.0084e-54	-0.28687	0.004	0.261	3.42392e-50	mitochondrial ribosomal protein L17
CSRP1	4.22593e-52	-0.287028	0.052	0.337	1.43487e-47	cysteine and glycine rich protein 1
RSL24D1	7.18175e-33	-0.287033	0.313	0.657	2.43849e-28	ribosomal L24 domain containing 1
SGK1	1.43999e-41	-0.28771	0.117	0.402	4.88935e-37	serum/glucocorticoid regulated kinase 1
KIF9	8.89612e-50	-0.28772	0.012	0.259	3.02059e-45	kinesin family member 9
TMEM243	4.88907e-55	-0.28781	0.018	0.288	1.66004e-50	transmembrane protein 243
PCYOX1	1.17446e-48	-0.287961	0.029	0.281	3.98778e-44	prenylcysteine oxidase 1
ELK3	1.33508e-44	-0.288095	0.02	0.251	4.53313e-40	ETS transcription factor ELK3
TCTN1	1.20403e-55	-0.288238	0.004	0.265	4.08817e-51	tectonic family member 1
SPSB1	1.95521e-51	-0.288481	0.016	0.272	6.63872e-47	splA/ryanodine receptor domain and SOCS box containing 1
ARF4	1.26226e-27	-0.28864	0.381	0.71	4.28588e-23	ADP ribosylation factor 4
MPLKIP	3.04429e-53	-0.2888	0.04	0.317	1.03366e-48	M-phase specific PLK1 interacting protein
UBE2V2	8.68986e-53	-0.289195	0.044	0.323	2.95055e-48	ubiquitin conjugating enzyme E2 V2
ANXA1	1.58785e-18	-0.289611	0.6	0.858	5.39137e-14	annexin A1
BORCS7	1.59077e-54	-0.289884	0.03	0.308	5.40129e-50	BLOC-1 related complex subunit 7
ACTN4	6.28024e-50	-0.289961	0.057	0.338	2.13239e-45	actinin alpha 4
BCL7C	6.61372e-57	-0.290354	0.008	0.278	2.24562e-52	BAF chromatin remodeling complex subunit BCL7C
GLS	2.9383e-45	-0.290393	0.186	0.531	9.9767e-41	glutaminase
ZBTB38	5.38371e-51	-0.290531	0.03	0.294	1.82799e-46	zinc finger and BTB domain containing 38
RPS19BP1	4.1877e-54	-0.290531	0.075	0.389	1.42189e-49	ribosomal protein S19 binding protein 1
TXNDC17	2.8014e-51	-0.290549	0.049	0.327	9.51187e-47	thioredoxin domain containing 17
IARS	5.89906e-52	-0.290918	0.015	0.271	2.00297e-47	NA
DCAF13	5.82486e-52	-0.291262	0.022	0.281	1.97777e-47	DDB1 and CUL4 associated factor 13
ZFR	1.97655e-50	-0.291458	0.075	0.368	6.71116e-46	zinc finger RNA binding protein
BTF3L4	4.41054e-57	-0.291547	0.038	0.332	1.49755e-52	basic transcription factor 3 like 4
TMEM126A	2.01627e-57	-0.292291	0.012	0.287	6.84603e-53	transmembrane protein 126A
PUF60	9.84881e-58	-0.292317	0.015	0.294	3.34407e-53	poly(U) binding splicing factor 60
TP53I13	6.47722e-56	-0.292457	0.004	0.266	2.19928e-51	tumor protein p53 inducible protein 13
CKS1B	3.33582e-55	-0.292511	0.007	0.269	1.13264e-50	CDC28 protein kinase regulatory subunit 1B
S100A6	4.34948e-54	-0.293088	0.77	0.914	1.47682e-49	S100 calcium binding protein A6
MRFAP1	2.21263e-42	-0.293455	0.213	0.563	7.51276e-38	Morf4 family associated protein 1
HNRNPM	7.04508e-39	-0.293605	0.243	0.587	2.39209e-34	heterogeneous nuclear ribonucleoprotein M
MRPS18C	2.84331e-58	-0.293682	0.014	0.293	9.65416e-54	mitochondrial ribosomal protein S18C
BHLHE40	3.07201e-38	-0.293847	0.153	0.436	1.04307e-33	basic helix-loop-helix family member e40
FUCA2	4.56758e-57	-0.293925	0.019	0.298	1.55087e-52	alpha-L-fucosidase 2
SNF8	1.34561e-57	-0.294435	0.022	0.306	4.56888e-53	SNF8 subunit of ESCRT-II
USP53	3.91228e-46	-0.294972	0.019	0.256	1.32837e-41	ubiquitin specific peptidase 53
C5orf15	1.66962e-52	-0.2954	0.034	0.306	5.66903e-48	chromosome 5 open reading frame 15
GOLT1B	1.45995e-56	-0.296228	0.022	0.3	4.95713e-52	golgi transport 1B
STOML2	5.37259e-60	-0.296264	0.011	0.294	1.82421e-55	stomatin like 2
UBA2	2.07314e-54	-0.296428	0.044	0.33	7.03915e-50	ubiquitin like modifier activating enzyme 2
LINC00511	5.49537e-53	-0.296468	0.01	0.265	1.8659e-48	long intergenic non-protein coding RNA 511
CYBA	7.01041e-49	-0.296641	0.059	0.337	2.38032e-44	cytochrome b-245 alpha chain
POLD4	2.2513e-56	-0.296705	0.008	0.276	7.64408e-52	DNA polymerase delta 4, accessory subunit
MPHOSPH8	4.07657e-49	-0.296762	0.101	0.407	1.38416e-44	M-phase phosphoprotein 8
YIPF2	1.80388e-57	-0.296833	0.001	0.267	6.12489e-53	Yip1 domain family member 2
HEXA	3.57497e-55	-0.296869	0.053	0.351	1.21385e-50	hexosaminidase subunit alpha
RPL26L1	8.62094e-57	-0.297063	0.011	0.282	2.92715e-52	ribosomal protein L26 like 1
TSPYL1	3.80536e-51	-0.297094	0.077	0.374	1.29207e-46	TSPY like 1
EIF4E	1.08112e-52	-0.297098	0.037	0.312	3.67085e-48	eukaryotic translation initiation factor 4E
ZFHX3	5.09307e-50	-0.297373	0.011	0.255	1.7293e-45	zinc finger homeobox 3
EIF5	5.89644e-25	-0.297376	0.495	0.783	2.00208e-20	eukaryotic translation initiation factor 5
TMEM47	2.8942e-50	-0.297588	0.022	0.275	9.82697e-46	transmembrane protein 47
AHSA1	2.76948e-42	-0.297893	0.152	0.454	9.40349e-38	activator of HSP90 ATPase activity 1
EBAG9	1.39794e-53	-0.298256	0.015	0.278	4.74658e-49	estrogen receptor binding site associated antigen 9
DDX1	2.4853e-53	-0.298402	0.027	0.297	8.43857e-49	DEAD-box helicase 1
ERP29	7.93871e-49	-0.29849	0.139	0.471	2.69551e-44	endoplasmic reticulum protein 29
GPRC5C	1.90248e-52	-0.29877	0.005	0.255	6.45967e-48	G protein-coupled receptor class C group 5 member C
SAV1	2.76542e-53	-0.299371	0.022	0.288	9.38971e-49	salvador family WW domain containing protein 1
FGD5-AS1	4.89166e-55	-0.299413	0.001	0.258	1.66092e-50	FGD5 antisense RNA 1
UGP2	8.50792e-32	-0.299631	0.29	0.593	2.88878e-27	UDP-glucose pyrophosphorylase 2
MRPS33	1.76196e-55	-0.299661	0.027	0.305	5.98257e-51	mitochondrial ribosomal protein S33
ADK	3.11864e-53	-0.299701	0.048	0.334	1.0589e-48	adenosine kinase
SNRPD3	1.682e-54	-0.299728	0.061	0.361	5.71107e-50	small nuclear ribonucleoprotein D3 polypeptide
CCT4	2.1393e-46	-0.300142	0.169	0.505	7.26377e-42	chaperonin containing TCP1 subunit 4
SMIM19	6.95719e-57	-0.300497	0.031	0.318	2.36225e-52	small integral membrane protein 19
UBE2L3	2.20929e-55	-0.300569	0.087	0.412	7.50143e-51	ubiquitin conjugating enzyme E2 L3
PXDC1	4.28055e-51	-0.30062	0.038	0.307	1.45342e-46	PX domain containing 1
GYPC	2.79935e-48	-0.300865	0.025	0.273	9.50491e-44	glycophorin C (Gerbich blood group)
CYC1	6.68176e-60	-0.300958	0.015	0.302	2.26872e-55	cytochrome c1
NDFIP1	2.6806e-52	-0.300997	0.122	0.453	9.10171e-48	Nedd4 family interacting protein 1
TXN	2.99039e-27	-0.301022	0.448	0.738	1.01536e-22	thioredoxin
CDC26	4.5132e-59	-0.301026	0.015	0.299	1.53241e-54	cell division cycle 26
MRPL14	3.46797e-57	-0.301131	0.01	0.281	1.17751e-52	mitochondrial ribosomal protein L14
GTF2H5	1.45302e-55	-0.301209	0.018	0.289	4.93357e-51	general transcription factor IIH subunit 5
WBP11	8.7339e-57	-0.301332	0.049	0.352	2.96551e-52	WW domain binding protein 11
TIAM2	2.92135e-47	-0.302398	0.033	0.281	9.91916e-43	TIAM Rac1 associated GEF 2
ARHGAP5	1.60221e-49	-0.302406	0.052	0.324	5.44014e-45	Rho GTPase activating protein 5
UBE2I	8.59111e-56	-0.302703	0.09	0.417	2.91703e-51	ubiquitin conjugating enzyme E2 I
SWI5	8.60542e-59	-0.302732	0.007	0.282	2.92189e-54	SWI5 homologous recombination repair protein
NDUFAF8	9.36394e-59	-0.302818	0.019	0.303	3.17943e-54	NADH:ubiquinone oxidoreductase complex assembly factor 8
FOSL1	1.02673e-45	-0.304024	0.052	0.313	3.48616e-41	FOS like 1, AP-1 transcription factor subunit
SNRPC	9.22032e-57	-0.304423	0.033	0.319	3.13067e-52	small nuclear ribonucleoprotein polypeptide C
OAT	6.57232e-48	-0.304466	0.161	0.5	2.23156e-43	ornithine aminotransferase
COX5A	7.59909e-52	-0.304557	0.112	0.436	2.58019e-47	cytochrome c oxidase subunit 5A
ARHGAP21	2.37501e-54	-0.304641	0.016	0.282	8.06411e-50	Rho GTPase activating protein 21
GLT8D2	2.33854e-56	-0.304644	0.011	0.28	7.94028e-52	glycosyltransferase 8 domain containing 2
PTTG1IP	2.74423e-42	-0.304759	0.216	0.552	9.31776e-38	PTTG1 interacting protein
COPS2	1.42299e-55	-0.30524	0.07	0.381	4.83161e-51	COP9 signalosome subunit 2
YIPF5	1.1199e-56	-0.305291	0.063	0.373	3.80251e-52	Yip1 domain family member 5
SLC5A3	2.01571e-48	-0.305306	0.026	0.275	6.84413e-44	solute carrier family 5 member 3
HACD3	9.06974e-56	-0.305442	0.018	0.288	3.07954e-51	3-hydroxyacyl-CoA dehydratase 3
MYL6B	3.6165e-60	-0.30612	0.008	0.289	1.22795e-55	myosin light chain 6B
BOD1	8.13139e-60	-0.306406	0.016	0.302	2.76093e-55	biorientation of chromosomes in cell division 1
TCP1	4.02261e-44	-0.306664	0.182	0.516	1.36584e-39	t-complex 1
EBNA1BP2	3.14406e-58	-0.306799	0.018	0.299	1.06753e-53	EBNA1 binding protein 2
ACSL3	2.45083e-54	-0.306869	0.102	0.434	8.32155e-50	acyl-CoA synthetase long chain family member 3
ESF1	2.09648e-54	-0.307013	0.014	0.278	7.1184e-50	ESF1 nucleolar pre-rRNA processing protein homolog
METTL5	4.33115e-60	-0.307229	0.033	0.333	1.4706e-55	methyltransferase 5, N6-adenosine
RRAGA	1.45291e-56	-0.307362	0.057	0.363	4.93322e-52	Ras related GTP binding A
RHOD	6.17552e-57	-0.307715	0	0.263	2.09684e-52	ras homolog family member D
AK6	1.36271e-56	-0.307777	0.027	0.311	4.62693e-52	adenylate kinase 6
G3BP1	6.80226e-49	-0.308255	0.133	0.455	2.30964e-44	G3BP stress granule assembly factor 1
EIF3L	1.72543e-49	-0.308475	0.13	0.457	5.85854e-45	eukaryotic translation initiation factor 3 subunit L
MAP4K5	1.69566e-56	-0.308506	0.019	0.296	5.75745e-52	mitogen-activated protein kinase kinase kinase kinase 5
HOXC10	2.88711e-52	-0.308626	0.015	0.271	9.8029e-48	homeobox C10
SLC1A5	5.99588e-49	-0.30864	0.108	0.417	2.03584e-44	solute carrier family 1 member 5
ENAH	8.23344e-51	-0.308872	0.022	0.279	2.79558e-46	ENAH actin regulator
SPPL2A	3.86998e-50	-0.309634	0.152	0.496	1.31401e-45	signal peptide peptidase like 2A
RBBP7	9.32367e-57	-0.309881	0.042	0.336	3.16576e-52	RB binding protein 7, chromatin remodeling factor
PKM	1.7601e-27	-0.309977	0.417	0.735	5.97625e-23	pyruvate kinase M1/2
DARS	5.20434e-57	-0.310361	0.06	0.368	1.76708e-52	NA
TRMT10C	1.71427e-57	-0.310447	0.011	0.283	5.82064e-53	tRNA methyltransferase 10C, mitochondrial RNase P subunit
PITPNB	6.34084e-52	-0.310454	0.061	0.351	2.15297e-47	phosphatidylinositol transfer protein beta
ABCE1	5.06474e-57	-0.310464	0.011	0.282	1.71968e-52	ATP binding cassette subfamily E member 1
SNHG1	5.18869e-55	-0.310472	0	0.256	1.76177e-50	small nucleolar RNA host gene 1
TXNL1	2.51467e-53	-0.310662	0.111	0.443	8.53831e-49	thioredoxin like 1
SLC2A1	4.46346e-50	-0.311457	0.025	0.279	1.51552e-45	solute carrier family 2 member 1
NDUFA3	3.60942e-58	-0.311753	0.015	0.295	1.22554e-53	NADH:ubiquinone oxidoreductase subunit A3
PSMD9	2.64247e-60	-0.311807	0.012	0.298	8.97224e-56	proteasome 26S subunit, non-ATPase 9
ZC3H15	1.32385e-52	-0.311876	0.134	0.481	4.49499e-48	zinc finger CCCH-type containing 15
NDUFB6	2.49452e-58	-0.311947	0.064	0.383	8.4699e-54	NADH:ubiquinone oxidoreductase subunit B6
[truncated: 5,124 more rows]
